# Supplementary material for: Feasibility of implementing the World Health Organization case management guideline for possible serious bacterial infection among young infants in Ntcheu district, Malawi
Source: PLoS One. 2020 Apr 14;15(4):e0229248. doi: 10.1371/journal.pone.0229248 (PMC7156088; doi:10.1371/journal.pone.0229248)
Supplement: S1 Data — (XLSX) [file pone.0229248.s001.xlsx]

## Sheet: Sheet1
hf1_v11_id	hf1_start	hf1_end	hf1_today	hf1_q1_facility_id	hf1_q1_staff_id	hf1_q2_case_id	hf1_q5_date_of_assessment	hf1_q6_child_birth_date	hf1_q7_child_age	hf1_q8_child_age_cat	hf1_q8_child_sex	hf1_q9_referred_by	hf1_q10_resp_rate1	hf1_q11_resp_rate2	hf1_q12_both_resp_high	hf1_q13_resp_rate3	hf1_q14_fast_breathing	hf1_q15_high_temp	hf1_q16_low_temp	hf1_q17_move_only_with_stimulati	hf1_q18_severe_chest_indrawing	hf1_q19_observed_poor_feeding	hf1_q20_convulsions	hf1_q21_weight_under_1500g	hf1_q22_unconcious	hf1_q23_unable_to_feed	hf1_q24_weak_absent_cry	hf1_q25_cyanosis	hf1_q26_bulging_fontanel	hf1_q27_oxygen_saturation	hf1_q28_hospitalization_history	hf1_q29_previously_in_study	hf1_q30_exposed_to_hiv	hf1_q31_sum_cis	hf1_q31_critical_illness_signs	hf1_q31_critical_illness_signs_l	hf1_q32_inclusion_criteria_u7	hf1_q32_inclusion_criteria_u7_lb	hf1_q33_accept_referral_u7	hf1_q34_fast_breathing_as_single	hf1_q35_inclusion_criteria_u60	hf1_q35_inclusion_criteria_u60_l	hf1_q36_accept_referral_u60	hf1_has_no_exclusion_criteria	hf1_has_inclusion_criteria_u7	hf1_q37_eligible_u7	hf1_q37_eligible_lbl_u7	hf1_has_inclusion_criteria_u60	hf1_q37_eligible_u60
3	2017-06-09T12:13:52.000+02:00	2017-06-09T12:24:45.000+02:00	2017-06-09	1	1	1010117001	2017-02-23	2017-01-01	53	7-59 days	1	2	64	66	Yes		1	1	0	0	0	0	0	0	0	0	0	0	0	0	2	2	2	16	2	No	1			2	1	Yes	1	1				1	1
5	2017-06-12T09:43:28.000+02:00	2017-06-12T10:12:51.000+02:00	2017-06-12	1	4	1011017003	2017-03-01	2017-01-10	50	7-59 days	1	2	62	64	Yes		1	0	0	0	0	0	0	0	0	0	0	0	0	0	2	2	2	16	2	No	1			1	1	Yes	1	1				1	1
6	2017-06-12T10:13:01.000+02:00	2017-06-12T10:33:07.000+02:00	2017-06-12	1	4	1011317004	2017-03-04	2017-01-13	50	7-59 days	1	1	62	60	Yes		1	0	0	0	1	0	0	0	0	0	0	0	0	0	2	2	2	16	2	No	1			2	1	Yes	1	1				1	1
9	2017-06-12T14:53:16.000+02:00	2017-06-12T14:59:01.000+02:00	2017-06-12	1	4	1012917007	2017-03-17	2017-01-29	47	7-59 days	2	2	48		No		2	0	0	0	0	0	0	0	0	0	0	0	0	0	2	2	2	16	2	No	2			2	2	No	2	1				2	2
11	2017-06-12T15:07:58.000+02:00	2017-06-12T15:36:17.000+02:00	2017-06-12	1	4	1020517009	2017-02-23	2017-02-05	18	7-59 days	1	2	78	76	Yes		1	0	0	0	1	0	0	0	0	0	0	0	0	0	2	2	1	16	2	No	1			2	1	Yes	2	2				2	2
7	2017-06-12T10:33:14.000+02:00	2017-06-12T11:37:02.000+02:00	2017-06-12	1	4	1020917005	2017-03-26	2017-02-09	45	7-59 days	2	2	83	79	Yes		1	0	0	0	0	0	0	0	0	0	0	0	0	0	2	2	2	16	2	No	1			1	1	Yes	1	1				1	1
12	2017-06-12T16:30:34.000+02:00	2017-06-12T16:36:56.000+02:00	2017-06-12	1	4	1021717010	2017-03-23	2017-02-17	34	7-59 days	1	2	49		No		2	0	0	0	0	0	0	0	0	0	0	0	0	0	2	2	2	16	2	No	2			2	2	No	2	1				2	2
17	2017-07-25T16:35:16.391+02	2017-07-25T16:40:13.528+02	2017-07-25	1	4	1022317016	2017-04-02	2017-02-23	38	7-59 days	1	2	64	61	Yes		1	1	0	0	0	0	0	0	0	0	0	0	0	0	2	2	2	16	2	No				2	1	Yes	1	1				1	1
10	2017-06-12T14:59:05.000+02:00	2017-06-12T15:07:54.000+02:00	2017-06-12	1	4	1022517008	2017-03-20	2017-02-25	23	7-59 days	1	2	63	61	Yes		1	0	0	0	0	0	0	0	0	0	0	0	0	0	2	2	2	16	2	No	1			1	1	Yes	1	1				1	1
8	2017-06-12T12:02:27.000+02:00	2017-06-12T12:08:18.000+02:00	2017-06-12	1	4	1022617006	2017-03-17	2017-02-26	19	7-59 days	2	2	55		No		2	0	0	0	0	0	0	0	0	0	0	0	0	0	2	2	2	16	2	No	2			2	2	No	2	1				2	2
18	2017-07-25T18:26:57.360+02	2017-07-25T18:33:32.222+02	2017-07-25	1	4	1030117017	2017-04-04	2017-03-01	34	7-59 days	1	2	68	66	Yes		1	0	0	0	0	0	0	0	0	0	0	0	0	0	2	2	2	16	2	No				1	2	No	1	1				1	1
19	2017-07-26T08:37:05.055+02	2017-07-26T08:44:07.700+02	2017-07-26	1	4	1030217018	2017-04-06	2017-03-02	35	7-59 days	1	2	43		No		2	0	0	0	0	0	0	0	0	0	0	0	0	0	2	2	1	16	2	No				2	2	No	2	2				2	2
13	2017-06-13T11:07:53.000+02:00	2017-06-13T11:10:59.000+02:00	2017-06-13	1	4	1030617011	2017-03-24	2017-03-06	18	7-59 days	1	2	69	68	Yes		1	1	0	0	0	0	0	0	0	0	0	0	0	0	2	2	2	16	2	No	1			2	1	Yes	2	1				2	2
27	2017-07-26T15:16:31.887+02	2017-07-26T15:22:11.076+02	2017-07-26	1	4	1030717026	2017-05-04	2017-03-07	58	7-59 days	2	2	70	64	Yes		1	0	0	0	0	0	0	0	0	0	0	0	0	0	2	2	2	16	2	No				1	1	Yes	1	1				1	1
23	2017-07-26T13:59:01.428+02	2017-07-26T14:24:46.889+02	2017-07-26	1	2	1030817022	2017-04-21	2017-03-08	44	7-59 days	2	2	43		No		2	0	0	0	0	0	0	0	0	0	0	0	0	0	2	2	2	16	2	No				2	2	No	2	1				2	2
15	2017-07-25T15:44:08.237+02	2017-07-25T15:52:51.136+02	2017-07-25	1	4	1031117014	2017-03-27	2017-03-11	16	7-59 days	2	2	57		No		2	0	0	0	0	0	0	0	0	0	0	0	0	0	2	2	2	16	2	No				2	2	No	1	1				2	2
24	2017-07-26T14:26:07.665+02	2017-07-26T14:31:52.946+02	2017-07-26	1	2	1031417023	2017-04-21	2017-03-14	38	7-59 days	2	2	47		No		2	0	0	0	0	0	0	0	0	0	0	0	0	0	2	2	2	16	2	No				2	2	No	2	1				2	2
14	2017-07-25T08:32:25.089+02	2017-07-25T08:45:42.737+02	2017-07-25	1	4	1031517012	2017-03-24	2017-03-15	9	7-59 days	1	2	41		No		2	1	0	0	0	0	0	0	0	0	0	0	0	0	2	2	2	16	2	No				2	1	Yes	1	1				1	1
425	2017-09-05T12:03:14.000+02:00	2017-09-05T13:48:30.000+02:00	2017-09-05	1	4	1031617027	2017-05-08	2017-03-16	53	7-59 days	1	2	53		No		2	1	0	0	0	0	0	0	0	0	0	0	0	0	2	2	2	16	2	No				2	1	Yes	1	1				1	1
20	2017-07-26T08:47:17.906+02	2017-07-26T08:53:23.394+02	2017-07-26	1	4	1031717019	2017-04-07	2017-03-17	21	7-59 days	1	2	64	69	Yes		1	0	0	0	0	0	0	0	0	0	0	0	0	0	2	2	2	16	2	No				2	1	Yes	1	1				1	1
26	2017-07-26T14:42:58.360+02	2017-07-26T14:48:24.398+02	2017-07-26	1	1	1031917025	2017-04-24	2017-03-19	36	7-59 days	1	1	67	68	Yes		1	1	0	0	0	0	0	0	0	0	0	0	0	0	2	2	2	16	2	No				1	1	Yes	1	1				1	1
16	2017-07-25T15:53:39.500+02	2017-07-25T16:12:03.661+02	2017-07-25	1	4	1032017015	2017-04-01	2017-03-20	12	7-59 days	2	1	46		No		2	0	0	0	0	0	0	0	0	0	0	0	0	0	2	2	2	16	2	No				2	2	No	2	1				2	2
25	2017-07-26T14:32:10.638+02	2017-07-26T14:37:32.699+02	2017-07-26	1	2	1032417024	2017-04-21	2017-03-24	28	7-59 days	1	2	39		No		2	0	0	0	0	0	0	0	0	0	0	0	0	0	2	2	2	16	2	No				2	2	No	2	1				2	2
29	2017-08-07T10:44:59.000+02:00	2017-08-07T10:54:42.000+02:00	2017-08-07	1	4	1032917028	2017-05-12	2017-03-29	44	7-59 days	1	2	85	82	Yes		1	1	0	0	0	0	0	0	0	0	0	0	0	0	2	2	2	16	2	No				2	1	Yes	1	1				1	1
22	2017-07-26T11:05:30.206+02	2017-07-26T11:10:38.574+02	2017-07-26	1	4	1033117021	2017-04-08	2017-03-31	8	7-59 days	1	1	74	79	Yes		1	0	0	0	0	0	0	0	0	0	0	0	0	0	2	2	2	16	2	No				1	1	Yes	1	1				1	1
21	2017-07-26T09:39:54.971+02	2017-07-26T09:46:26.671+02	2017-07-26	1	2	1040117020	2017-04-07	2017-04-01	6	0-6 days	2	2	47		No		2	1	0	0	0	0	0	0	0	0	0	0	0	0	2	2	2	16	2	No	1	Yes	1					1	1	1	Yes
31	2017-08-07T14:58:11.000+02:00	2017-08-07T15:05:02.000+02:00	2017-08-07	1	4	1040517031	2017-05-29	2017-04-05	54	7-59 days	2	2	44		No		2	0	0	0	0	0	0	0	0	0	0	0	0	0	2	2	2	16	2	No				2	2	No	1	1				2	2
30	2017-08-07T14:45:07.000+02:00	2017-10-09T11:45:58.000+02:00	2017-08-07	1	4	1040617029	2017-05-15	2017-04-06	39	7-59 days	1	2	62	60	Yes		1	0	0	0	0	0	0	0	0	0	1	0	0	0	2	2	2	15	1	Yes				2	1	Yes	2	2				2	2
37	2017-08-07T14:52:21.000+02:00	2017-08-07T16:22:48.000+02:00	2017-08-07	1	4	1041517030	2017-05-16	2017-04-15	31	7-59 days	1	2	54		No		2	0	0	0	0	0	0	0	0	0	0	0	0	0	2	2	2	16	2	No				2	2	No	2	1				2	2
32	2017-08-07T15:32:44.000+02:00	2017-08-07T15:37:23.000+02:00	2017-08-07	1	2	1042017033	2017-05-30	2017-04-20	40	7-59 days	1	2	51		No		2	0	0	0	0	0	0	0	0	0	0	0	0	0	2	2	2	16	2	No				2	2	No	2	1				2	2
379	2017-08-23T13:57:13.000+02:00	2017-08-23T14:08:47.000+02:00	2017-08-23	1	4	1042017035	2017-06-06	2017-04-20	47	7-59 days	2	2	62	64	Yes		1	0	0	0	0	0	0	0	0	0	0	0	0	0	2	2	2	16	2	No				1	1	Yes	1	1				1	1
35	2017-08-07T15:57:08.000+02:00	2017-08-07T16:04:08.000+02:00	2017-08-07	1	4	1050317037	2017-06-06	2017-05-03	34	7-59 days	1	2	48		No		2	0	0	0	0	0	0	0	0	0	0	0	0	0	2	2	2	16	2	No				2	2	No	2	1				2	2
382	2017-08-23T14:27:32.000+02:00	2017-08-23T14:37:50.000+02:00	2017-08-23	1	1	1050317045	2017-07-04	2017-05-30	35	7-59 days	2	2	75	74	Yes		1	1	0	0	0	0	0	0	0	0	0	0	0	0	2	2	2	16	2	No				2	1	Yes	1	1				1	1
34	2017-08-07T15:51:28.000+02:00	2017-08-07T15:57:08.000+02:00	2017-08-07	1	4	1050417036	2017-06-06	2017-05-03	34	7-59 days	2	2	36		No		2	0	0	0	0	0	0	0	0	0	0	0	0	0	2	2	2	16	2	No				2	2	No	2	1				2	2
360	2017-08-23T08:31:37.000+02:00	2017-08-23T09:30:29.000+02:00	2017-08-23	1	2	1050717040	2017-06-15	2017-05-07	40	7-59 days	2	2	58		No		2	1	0	0	0	0	0	0	0	0	0	0	0	0	2	2	2	16	2	No				2	1	Yes	1	1				1	1
376	2017-08-23T12:53:43.000+02:00	2017-08-23T13:10:58.000+02:00	2017-08-23	1	1	1051117041	2017-06-16	2017-05-11	36	7-59 days	1	2	51		No		2	1	0	0	0	0	0	0	0	0	0	0	0	0	2	2	2	16	2	No				2	1	Yes	1	1				1	1
33	2017-08-07T15:38:45.000+02:00	2017-08-07T15:43:17.000+02:00	2017-08-07	1	4	1051217034	2017-06-06	2017-05-12	25	7-59 days	1	2	48		No		2	0	0	0	0	0	0	0	0	0	0	0	0	0	2	2	2	16	2	No				2	2	No	2	1				2	2
424	2017-09-04T16:31:37.000+02:00	2017-09-05T11:36:27.000+02:00	2017-09-04	1	4	1051617032	2017-05-30	2017-05-16	14	7-59 days	1	2	52		No		2	1	0	0	0	0	0	0	0	0	0	0	0	0	2	2	2	16	2	No				2	1	Yes	1	1				1	1
495	2017-09-26T19:27:45.000+02:00	2017-09-26T20:09:31.000+02:00	2017-09-26	1	1	1051817042	2017-06-18	2017-05-18	31	7-59 days	1	2	71	70	Yes		1	1	0	0	1	0	0	0	0	0	0	0	0	0	2	2	2	16	2	No				2	1	Yes	1	1				1	1
36	2017-08-07T16:04:08.000+02:00	2017-08-07T16:09:44.000+02:00	2017-08-07	1	4	1052817038	2017-06-07	2017-05-28	10	7-59 days	2	2	52		No		2	0	0	0	0	0	0	0	0	0	0	0	0	0	2	2	2	16	2	No				2	2	No	2	1				2	2
374	2017-08-23T12:29:59.000+02:00	2017-08-23T12:53:42.000+02:00	2017-08-23	1	4	1060217047	2017-07-13	2017-06-02	41	7-59 days	1	2	69	67	Yes		1	0	0	0	0	0	0	0	0	0	0	0	0	0	2	2	2	16	2	No				1	1	Yes	1	1				1	1
381	2017-08-23T14:19:05.000+02:00	2017-08-23T14:27:29.000+02:00	2017-08-23	1	2	1060617039	2017-06-15	2017-06-06	9	7-59 days	1	2	48		No		2	1	0	0	0	0	0	0	0	0	0	0	0	0	2	2	2	16	2	No				2	1	Yes	1	1				1	1
378	2017-08-23T13:45:10.000+02:00	2017-08-23T13:57:12.000+02:00	2017-08-23	1	1	1060717043	2017-06-22	2017-06-07	15	7-59 days	2	2	65		No		1	1	0	0	0	0	0	0	0	0	0	0	0	0	2	2	2	16	2	No				2	1	Yes	2	1				2	2
356	2017-08-22T20:10:19.000+02:00	2017-08-23T07:59:54.000+02:00	2017-08-22	1	4	1060717048	2017-07-13	2017-07-06	7	7-59 days	2	2	42		No		2	0	0	0	0	0	0	0	0	0	0	0	0	0	2	1	2	16	2	No				2	2	No	2	2				2	2
361	2017-08-23T09:30:33.000+02:00	2017-08-23T10:11:21.000+02:00	2017-08-23	1	4	1060817052	2017-07-25	2017-06-08	47	7-59 days	2	2	36		No		2	1	0	0	0	0	0	0	0	0	0	0	0	0	2	2	2	16	2	No				2	1	Yes	1	1				1	1
482	2017-09-10T22:55:19.000+02:00	2017-09-11T21:00:02.000+02:00	2017-09-10	1	1	1060817062	2017-06-10	2017-06-08	2	0-6 days	1	2	66	65	Yes		1	0	0	0	0	0	0	0	0	0	0	0	0	0	2	2	2	16	2	No	1	Yes	1					1	1	1	Yes
372	2017-08-23T11:46:53.000+02:00	2017-08-23T12:09:33.000+02:00	2017-08-23	1	4	1060917051	2017-07-25	2017-06-09	46	7-59 days	2	2	41		No		2	1	0	0	0	0	0	0	0	0	0	0	0	0	2	2	2	16	2	No				2	1	Yes	1	1				1	1
358	2017-08-23T08:03:49.000+02:00	2017-08-23T08:31:34.000+02:00	2017-08-23	1	1	1061017044	2017-07-07	2017-06-27	10	7-59 days	2	2	73	71	Yes		1	1	0	0	0	0	0	0	0	0	0	0	0	0	2	2	2	16	2	No				2	1	Yes	1	1				1	1
373	2017-08-23T12:09:37.000+02:00	2017-08-23T12:14:19.000+02:00	2017-08-23	1	4	1061517054	2017-07-31	2017-06-15	46	7-59 days	1	2	57		No		2	0	0	0	0	0	0	0	0	0	0	0	0	0	2	2	2	16	2	No				2	2	No	2	1				2	2
363	2017-08-23T10:42:14.000+02:00	2017-08-23T11:03:48.000+02:00	2017-08-23	1	1	1061917058	2017-08-03	2017-06-19	45	7-59 days	2	2	66	65	Yes		1	0	0	0	0	0	0	0	0	0	0	0	0	0	2	2	2	16	2	No				1	1	Yes	1	1				1	1
362	2017-08-23T10:11:24.000+02:00	2017-08-23T10:42:11.000+02:00	2017-08-23	1	1	1061917059	2017-08-03	2017-06-06	58	7-59 days	2	2	76	74	Yes		1	0	0	0	0	0	0	0	0	0	0	0	0	0	2	2	2	16	2	No				1	1	Yes	1	1				1	1
487	2017-09-11T22:13:01.000+02:00	2017-09-11T22:38:11.000+02:00	2017-09-11	1	4	1062117053	2017-07-27	2017-06-21	36	7-59 days	1	1	67	62	Yes		1	0	0	0	0	0	0	0	0	0	0	0	0	0	2	2	2	16	2	No				1	2	No	1	1				1	1
380	2017-08-23T14:08:49.000+02:00	2017-08-23T14:19:02.000+02:00	2017-08-23	1	1	1062917049	2017-07-17	2017-06-29	18	7-59 days	1	2	76		No		1	0	0	0	0	0	0	0	0	0	0	0	0	0	2	2	2	16	2	No				1	1	Yes	1	1				1	1
357	2017-08-23T07:59:57.000+02:00	2017-08-23T08:03:46.000+02:00	2017-08-23	1	4	1063017046	2017-07-10	2017-06-20	20	7-59 days	1	2	48		No		2	0	0	0	0	0	0	0	0	0	0	0	0	0	2	2	2	16	2	No				2	2	No	2	1				2	2
488	2017-09-11T22:38:14.000+02:00	2017-09-11T23:03:39.000+02:00	2017-09-11	1	1	1063017060	2017-08-03	2017-06-30	34	7-59 days	1	1	69	68	Yes		1	1	0	0	0	0	0	0	0	0	0	0	0	0	2	2	2	16	2	No				2	1	Yes	1	1				1	1
375	2017-08-23T12:14:22.000+02:00	2017-08-23T12:57:31.000+02:00	2017-08-23	1	2	1070517050	2017-07-19	2017-07-05	14	7-59 days	2	1	71	68	Yes		1	0	0	0	0	0	0	0	0	0	0	0	0	0	2	2	2	16	2	No				1	1	Yes	1	1				1	1
483	2017-09-11T21:00:04.000+02:00	2017-09-11T21:20:58.000+02:00	2017-09-11	1	1	1070617064	2017-08-21	2017-07-06	46	7-59 days	1	1	44		No		2	1	0	0	0	0	0	0	0	0	0	0	0	0	2	2	1	16	2	No				1	1	Yes	1	2				1	2
369	2017-08-23T11:25:36.000+02:00	2017-08-23T11:46:49.000+02:00	2017-08-23	1	4	1070817056	2017-07-31	2017-07-08	23	7-59 days	2	1	65	62	Yes		1	0	0	0	0	0	0	0	0	0	0	0	0	0	2	2	2	16	2	No				2	1	Yes	1	1				1	1
377	2017-08-23T13:10:59.000+02:00	2017-08-23T13:45:09.000+02:00	2017-08-23	1	4	1071117055	2017-07-31	2017-07-11	20	7-59 days	1	2	46		No		2	0	0	0	0	0	0	0	0	0	0	0	0	0	2	2	2	16	2	No				2	2	No	2	1				2	2
364	2017-08-23T11:03:51.000+02:00	2017-08-23T11:25:33.000+02:00	2017-08-23	1	4	1071317057	2017-08-01	2017-07-13	19	7-59 days	1	2	70	74	Yes		1	0	0	0	0	0	0	0	0	0	0	0	0	0	2	2	2	16	2	No				1	1	Yes	1	1				1	1
485	2017-09-11T21:25:29.000+02:00	2017-09-11T21:48:50.000+02:00	2017-09-11	1	2	1072217063	2017-08-16	2017-07-22	25	7-59 days	1	2	78	81	Yes		1	0	0	0	0	0	0	0	0	0	0	0	0	0	2	2	2	16	2	No				1	1	Yes	1	1				1	1
484	2017-09-11T21:21:01.000+02:00	2017-09-11T21:25:26.000+02:00	2017-09-11	1	1	1072217065	2017-08-23	2017-07-22	32	7-59 days	1	1	69	68	Yes		1	0	0	0	1	0	0	0	0	0	0	0	0	0	2	2	2	16	2	No				2	1	Yes	1	1				1	1
524	2017-10-06T08:43:00.000+02:00	2017-10-06T08:59:58.000+02:00	2017-10-06	1	1	1072217069	2017-09-11	2017-07-22	51	7-59 days	1	2	64	64	Yes		1	1	0	0	0	0	0	0	0	0	0	0	0	0	2	2	2	16	2	No				1	1	Yes	1	1				1	1
521	2017-10-05T14:49:18.000+02:00	2017-10-05T16:02:16.000+02:00	2017-10-05	1	1	1073117066	2017-09-01	2017-07-31	32	7-59 days	2	2	65	65	Yes		1	0	0	0	0	0	0	0	0	0	0	0	0	0	2	2	2	16	2	No				1	1	Yes	1	1				1	1
522	2017-10-05T16:02:16.000+02:00	2017-10-05T16:24:57.000+02:00	2017-10-05	1	1	1073117067	2017-09-01	2017-07-31	32	7-59 days	1	2	66	60	Yes		1	0	0	0	0	0	0	0	0	0	0	0	0	0	2	2	2	16	2	No				1	1	Yes	1	1				1	1
523	2017-10-05T16:24:57.000+02:00	2017-10-06T08:42:59.000+02:00	2017-10-05	1	1	1082317070	2017-09-11	2017-08-23	19	7-59 days	2	2	70	69	Yes		1	1	0	0	0	0	0	0	0	0	0	0	0	0	2	2	2	16	2	No				2	1	Yes	1	1				1	1
486	2017-09-11T21:48:53.000+02:00	2017-09-11T22:12:58.000+02:00	2017-09-11	1	1	1082717061	2017-08-04	2017-07-27	8	7-59 days	2	1	48		No		2	1	0	0	0	0	0	0	0	0	0	0	0	0	2	2	2	16	2	No				1	1	Yes	1	1				1	1
520	2017-10-05T14:07:22.000+02:00	2017-10-05T14:49:18.000+02:00	2017-10-05	1	2	1082917068	2017-09-07	2017-08-29	9	7-59 days	2	2	57		No		2	0	0	0	0	0	0	0	0	0	0	0	0	0	2	2	2	16	2	No				2	2	No	2	1				2	2
4	2017-06-12T09:38:21.000+02:00	2017-06-12T09:43:21.000+02:00	2017-06-12	1	1	1123116002	2017-02-24	2016-12-31	55	7-59 days	1	2	70	69	Yes		1	1	0	0	0	0	0	0	0	0	0	0	0	0	2	2	2	16	2	No	1			1	1	Yes	1	1				1	1
38	2017-08-07T16:38:28.000+02:00	2017-08-07T16:43:33.000+02:00	2017-08-07	3	1	3013017005	2017-03-08	2017-01-30	37	7-59 days	1	2	52		No		2	1	0	0	0	0	0	0	0	0	0	0	0	0	2	2	2	16	2	No				2	1	Yes	1	1				1	1
43	2017-08-08T10:24:11.000+02:00	2017-08-08T10:47:15.000+02:00	2017-08-08	3	1	3020317008	2017-03-31	2017-02-03	56	7-59 days	1	1	49		No		2	1	0	0	0	0	0	0	0	0	0	0	0	0	2	2	2	16	2	No				2	1	Yes	1	1				1	1
42	2017-08-08T09:50:31.000+02:00	2017-08-08T10:24:11.000+02:00	2017-08-08	3	1	3020917006	2017-03-09	2017-02-09	28	7-59 days	2	1	71	68	Yes		1	0	0	0	0	0	0	0	0	0	0	0	0	0	2	2	2	16	2	No				1	1	Yes	1	1				1	1
48	2017-08-08T11:24:04.000+02:00	2017-08-08T11:53:55.000+02:00	2017-08-08	3	1	3021317011	2017-04-05	2017-02-13	51	7-59 days	2	2	48		No		2	1	0	0	0	0	0	0	0	0	0	0	0	0	2	2	2	16	2	No				2	1	Yes	1	1				1	1
46	2017-08-08T11:19:28.000+02:00	2017-08-08T11:24:04.000+02:00	2017-08-08	3	1	3021517010	2017-04-05	2017-02-15	49	7-59 days	2	2	50		No		2	1	0	0	0	0	0	0	0	0	0	0	0	0	2	2	2	16	2	No				2	1	Yes	1	1				1	1
45	2017-08-08T10:47:15.000+02:00	2017-08-08T11:19:28.000+02:00	2017-08-08	3	1	3022017009	2017-04-05	2017-02-20	44	7-59 days	1	2	66	61	Yes		1	1	0	0	1	0	0	0	0	0	0	0	0	0	1	2	2	16	2	No				2	1	Yes	1	2				1	2
41	2017-08-08T09:43:58.000+02:00	2017-08-08T09:50:31.000+02:00	2017-08-08	3	1	3030517007	2017-03-26	2017-03-05	21	7-59 days	1	2	56		No		2	1	0	0	0	1	0	0	0	1	0	0	0	0	2	2	2	15	1	Yes				2	1	Yes	1	2				1	2
49	2017-08-08T14:53:35.000+02:00	2017-08-08T14:57:56.000+02:00	2017-08-08	3	1	3033017012	2017-05-12	2017-03-30	43	7-59 days	2	2	66	56	No	60	1	1	0	0	0	0	0	0	0	0	0	0	0	0	2	2	2	16	2	No				2	1	Yes	1	1				1	1
52	2017-08-08T14:57:56.000+02:00	2017-08-08T15:28:31.000+02:00	2017-08-08	3	4	3041517013	2017-05-19	2017-04-14	35	7-59 days	1	2	60	62	Yes		1	0	0	0	0	0	0	0	0	0	0	0	0	0	2	2	2	16	2	No				1	1	Yes	1	1				1	1
63	2017-08-09T09:39:30.000+02:00	2017-08-09T09:43:33.000+02:00	2017-08-09	3	3	3050117022	2017-06-28	2017-05-01	58	7-59 days	1	2	54		No		2	0	0	0	0	0	0	0	0	0	0	0	0	0	2	2	2	16	2	No				2	2	No	2	1				2	2
66	2017-08-09T09:47:28.000+02:00	2017-08-09T10:17:29.000+02:00	2017-08-09	3	3	3050517024	2017-06-30	2017-05-05	56	7-59 days	2	2	63	64	Yes		1	0	0	0	0	0	0	0	0	0	0	0	0	0	2	2	2	16	2	No				1	1	Yes	1	1				1	1
60	2017-08-09T09:02:43.000+02:00	2017-08-09T09:31:54.000+02:00	2017-08-09	3	3	3050917019	2017-06-27	2017-05-08	50	7-59 days	2	2	51		No		2	0	0	0	0	0	0	0	0	0	0	0	0	0	2	2	2	16	2	No				2	2	No	1	1				2	2
53	2017-08-08T15:28:32.000+02:00	2017-09-12T16:06:36.000+02:00	2017-08-08	3	1	3051417014	2017-05-25	2017-05-14	11	7-59 days	2	2	48		No		2	1	0	1	0	1	1	0	0	1	1	0	0	1	2	2	2	12	1	Yes				2	1	Yes	1	2				1	2
62	2017-08-09T09:35:26.000+02:00	2017-08-09T09:39:28.000+02:00	2017-08-09	3	3	3051417021	2017-06-27	2017-05-14	44	7-59 days	2	2	56		No		2	0	0	0	0	0	0	0	0	0	0	0	0	0	2	2	2	16	2	No				2	2	No	2	1				2	2
65	2017-08-09T09:43:35.000+02:00	2017-08-09T09:47:26.000+02:00	2017-08-09	3	3	3052017023	2017-06-28	2017-05-20	39	7-59 days	2	2	56		No		2	1	0	0	0	0	0	0	0	0	0	0	0	0	2	2	2	16	2	No				2	1	Yes	1	1				1	1
67	2017-08-09T10:17:31.000+02:00	2017-08-09T10:44:07.000+02:00	2017-08-09	3	3	3052117025	2017-06-30	2017-05-21	40	7-59 days	2	2	71	69	Yes		1	0	0	0	0	0	0	0	0	0	0	0	0	0	2	2	2	16	2	No				1	1	Yes	1	1				1	1
56	2017-08-08T16:16:14.000+02:00	2017-08-08T16:21:51.000+02:00	2017-08-08	3	1	3052217016	2017-05-31	2017-05-22	9	7-59 days	2	2	52		No		2	1	0	0	0	0	0	0	0	0	0	0	0	0	2	2	2	16	2	No				2	1	Yes	1	1				1	1
57	2017-08-08T15:58:49.000+02:00	2017-08-08T16:42:59.000+02:00	2017-08-08	3	3	3052317017	2017-06-20	2017-05-23	28	7-59 days	2	2	52		No		2	0	0	0	0	0	0	0	0	0	0	0	0	0	2	2	2	16	2	No				2	2	No	2	1				2	2
275	2017-08-19T18:35:19.000+02:00	2017-08-19T19:24:56.000+02:00	2017-08-19	3	3	3052517037	2017-07-19	2017-05-25	55	7-59 days	1	2	52		No		2	1	0	0	0	0	0	0	0	0	0	0	0	0	2	2	2	16	2	No				2	1	Yes	1	1				1	1
54	2017-08-08T16:12:06.000+02:00	2017-08-08T16:16:14.000+02:00	2017-08-08	3	1	3052917015	2017-05-31	2017-05-29	2	0-6 days	1	2	68	63	Yes		1	0	0	0	0	1	1	0	0	1	0	0	0	0	2	2	2	14	1	Yes	1	Yes	2					2	2	2	No
74	2017-08-09T14:22:51.000+02:00	2017-08-09T14:26:38.000+02:00	2017-08-09	3	3	3052917029	2017-07-10	2017-05-29	42	7-59 days	2	2	73	69	Yes		1	0	0	0	0	0	0	0	0	0	0	0	0	0	2	2	2	16	2	No				1	1	Yes	1	1				1	1
61	2017-08-09T09:31:55.000+02:00	2017-08-09T09:35:25.000+02:00	2017-08-09	3	3	3053017020	2017-06-27	2017-05-30	28	7-59 days	2	2	53		No		2	0	0	0	0	0	0	0	0	0	0	0	0	0	2	2	2	16	2	No				2	2	No	2	1				2	2
84	2017-08-10T08:39:55.000+02:00	2017-08-10T09:13:58.000+02:00	2017-08-10	3	3	3053017031	2017-07-11	2017-05-30	42	7-59 days	2	2	73	75	Yes		1	0	0	0	0	0	0	0	0	0	0	0	0	0	2	2	2	16	2	No				1	1	Yes	1	1				1	1
269	2017-08-19T09:13:58.000+02:00	2017-08-19T09:49:55.000+02:00	2017-08-19	3	3	3053117036	2017-07-19	2017-05-31	49	7-59 days	1	2	56		No		2	1	0	0	0	0	0	0	0	0	0	0	0	0	2	2	2	16	2	No				2	1	Yes	1	1				1	1
72	2017-08-09T11:23:33.000+02:00	2017-08-09T11:28:04.000+02:00	2017-08-09	3	2	3060117028	2017-07-07	2017-06-01	36	7-59 days	2	2	70	67	Yes		1	0	0	0	0	0	0	0	0	0	0	0	0	0	2	2	2	16	2	No				1	1	Yes	1	1				1	1
276	2017-08-19T19:25:00.000+02:00	2017-08-19T19:56:55.000+02:00	2017-08-19	3	3	3060217033	2017-07-14	2017-06-02	42	7-59 days	1	2	72	76	Yes		1	0	0	0	0	0	0	0	0	0	0	0	0	0	2	2	2	16	2	No				1	1	Yes	1	1				1	1
268	2017-08-19T08:29:01.000+02:00	2017-08-19T09:13:55.000+02:00	2017-08-19	3	3	3060217035	2017-07-19	2017-06-02	47	7-59 days	2	2	79	77	Yes		1	0	0	0	0	0	0	0	0	0	0	0	0	0	2	2	2	16	2	No				1	1	Yes	1	1				1	1
265	2017-08-18T23:44:31.000+02:00	2017-08-19T00:25:14.000+02:00	2017-08-18	3	3	3061317040	2017-07-31	2017-06-13	48	7-59 days	1	2	49		No		2	0	0	0	0	0	0	0	0	0	0	0	0	0	2	2	2	16	2	No				2	2	No	1	1				2	2
428	2017-09-04T00:27:02.000-07:00	2017-09-04T00:47:51.000-07:00	2017-09-04	3	4	3061417048	2017-08-08	2017-06-14	55	7-59 days	2	2	68	65	Yes		1	0	0	0	0	0	0	0	0	0	0	0	0	0	2	2	2	16	2	No				1	1	Yes	1	1				1	1
427	2017-09-03T23:59:30.000-07:00	2017-09-04T00:27:02.000-07:00	2017-09-03	3	4	3061417049	2017-08-07	2017-06-14	55	7-59 days	2	2	70	66	Yes		1	0	0	0	0	0	0	0	0	0	0	0	0	0	2	2	2	16	2	No				2	1	Yes	1	1				1	1
280	2017-08-19T21:49:13.000+02:00	2017-08-19T21:54:06.000+02:00	2017-08-19	3	3	3061617045	2017-08-01	2017-06-16	46	7-59 days	1	2	46		No		2	0	0	0	0	0	0	0	0	0	0	0	0	0	2	2	2	16	2	No				2	2	No	2	1				2	2
266	2017-08-19T00:25:16.000+02:00	2017-08-19T00:30:14.000+02:00	2017-08-19	3	3	3061817034	2017-07-17	2017-06-18	29	7-59 days	1	2	69	72	Yes		1	0	0	0	0	0	0	0	0	0	0	0	0	0	2	2	2	16	2	No				1	1	Yes	1	1				1	1
277	2017-08-19T19:56:58.000+02:00	2017-08-19T21:38:04.000+02:00	2017-08-19	3	4	3062117038	2017-07-26	2017-06-21	35	7-59 days	2	2	62	60	Yes		1	0	0	0	0	0	0	0	0	0	0	0	0	0	2	2	2	16	2	No				1	1	Yes	1	1				1	1
69	2017-08-09T10:44:10.000+02:00	2017-08-09T11:11:48.000+02:00	2017-08-09	3	3	3062217026	2017-06-30	2017-06-22	8	7-59 days	2	2	51		No		2	0	0	0	0	0	0	0	0	0	0	0	0	0	2	2	2	16	2	No				2	2	No	2	1				2	2
58	2017-08-09T08:57:10.000+02:00	2017-08-09T09:02:42.000+02:00	2017-08-09	3	1	3062417018	2017-06-26	2017-06-24	2	0-6 days	1	2	48		No		2	1	0	0	0	0	0	0	0	0	0	0	0	0	2	2	2	16	2	No	1	Yes	1					1	1	1	Yes
71	2017-08-09T11:11:50.000+02:00	2017-10-12T15:35:20.000+02:00	2017-08-09	3	3	3062917027	2017-07-03	2017-06-29	4	0-6 days	2	2	70	72	Yes		1	0	0	0	0	0	0	0	0	0	0	0	0	0	2	1	2	16	2	No	1	Yes	1					2	1	2	No
464	2017-09-10T19:44:34.000+02:00	2017-09-10T19:52:39.000+02:00	2017-09-10	3	2	3070217052	2017-08-19	2017-07-02	48	7-59 days	1	1	64	63	Yes		1	0	0	0	0	0	0	0	0	0	0	0	0	0	2	2	2	16	2	No				2	1	Yes	1	1				1	1
470	2017-09-10T11:25:38.000+02:00	2017-09-10T17:59:51.000+02:00	2017-09-10	3	3	3070317056	2017-08-23	2017-08-07	16	7-59 days	2	2	53		No		2	0	0	0	0	0	0	0	0	0	0	0	0	0	2	2	2	16	2	No				2	2	No	2	1				2	2
279	2017-08-19T21:43:09.000+02:00	2017-08-19T21:49:10.000+02:00	2017-08-19	3	3	3070517043	2017-08-01	2017-07-05	27	7-59 days	1	2	53		No		2	0	0	0	0	0	0	0	0	0	0	0	0	0	2	2	2	16	2	No				2	2	No	2	1				2	2
75	2017-08-10T08:37:07.000+02:00	2017-08-10T08:39:54.000+02:00	2017-08-10	3	1	3070817030	2017-07-09	2017-07-08	1	0-6 days	2	2	53		No		2	1	0	0	0	0	0	0	0	0	0	0	0	0	2	2	2	16	2	No	1	Yes	1					1	1	1	Yes
281	2017-08-19T21:54:10.000+02:00	2017-08-19T21:59:44.000+02:00	2017-08-19	3	3	3070917044	2017-08-01	2017-07-09	23	7-59 days	2	2	48		No		2	0	0	0	0	0	0	0	0	0	0	0	0	0	2	2	2	16	2	No				2	2	No	2	1				2	2
467	2017-09-10T20:29:46.000+02:00	2017-09-10T21:30:50.000+02:00	2017-09-10	3	4	3070917051	2017-08-14	2017-07-09	36	7-59 days	1	2	62	62	Yes		1	0	0	0	0	0	0	0	0	0	0	0	0	0	2	2	2	16	2	No				1	1	Yes	1	1				1	1
461	2017-09-10T18:06:59.000+02:00	2017-09-10T18:11:39.000+02:00	2017-09-10	3	3	3071117052	2017-08-23	2017-07-11	43	7-59 days	1	2	49		No		2	0	0	0	0	0	0	0	0	0	0	0	0	0	2	2	2	16	2	No				2	2	No	2	1				2	2
264	2017-08-18T23:26:44.000+02:00	2017-08-18T23:44:29.000+02:00	2017-08-18	3	3	3071217032	2017-07-13	2017-07-12	1	0-6 days	1	2	70	71	Yes		1	0	0	0	1	0	0	0	0	0	0	0	0	0	2	2	2	16	2	No	1	Yes	1					1	1	1	Yes
462	2017-09-10T18:11:40.000+02:00	2017-09-10T18:22:02.000+02:00	2017-09-10	3	3	3071417055	2017-08-23	2017-07-14	40	7-59 days	1	2	48		No		2	0	0	0	0	0	0	0	0	0	0	0	0	0	2	2	2	16	2	No				2	2	No	2	1				2	2
270	2017-08-19T09:49:57.000+02:00	2017-08-19T10:39:02.000+02:00	2017-08-19	3	4	3071517050	2017-08-08	2017-07-15	24	7-59 days	1	1	64	62	Yes		1	0	0	0	0	0	0	0	0	0	0	0	0	0	2	2	2	16	2	No				1	1	Yes	1	1				1	1
519	2017-10-05T13:55:24.000+02:00	2017-10-05T14:07:21.000+02:00	2017-10-05	3	4	3071617064	2017-09-08	2017-07-16	54	7-59 days	1	2	79	72	Yes		1	0	0	0	0	0	0	0	0	0	0	0	0	0	2	2	2	16	2	No				1	1	Yes	1	1				1	1
273	2017-08-19T11:58:02.000+02:00	2017-08-19T13:09:10.000+02:00	2017-08-19	3	1	3071817039	2017-07-31	2017-07-18	13	7-59 days	2	1	69	63	Yes		1	0	0	0	0	0	0	0	0	0	0	0	0	0	2	2	2	16	2	No				1	1	Yes	1	1				1	1
472	2017-09-10T21:30:52.000+02:00	2017-09-10T22:05:47.000+02:00	2017-09-10	3	1	3072017061	2017-08-08	2017-07-20	19	7-59 days	2	2	50		No		2	1	0	0	0	0	0	0	0	0	0	0	0	0	2	2	2	16	2	No				2	2	No	1	1				2	2
460	2017-09-10T17:59:52.000+02:00	2017-09-10T18:06:58.000+02:00	2017-09-10	3	3	3072317054	2017-08-23	2017-07-23	31	7-59 days	1	2	51		No		2	0	0	0	0	0	0	0	0	0	0	0	0	0	2	2	2	16	2	No				2	2	No	2	1				2	2
263	2017-08-18T22:44:16.000+02:00	2017-08-18T23:26:42.000+02:00	2017-08-18	3	3	3072717047	2017-08-05	2017-07-27	9	7-59 days	1	2	48		No		2	1	0	0	0	0	0	0	0	0	0	0	0	0	2	2	2	16	2	No				2	1	Yes	1	1				1	1
274	2017-08-19T13:09:13.000+02:00	2017-08-19T18:35:16.000+02:00	2017-08-19	3	1	3072817042	2017-07-31	2017-07-28	3	0-6 days	2	2	47		No		2	1	0	0	0	0	0	0	0	0	0	0	0	0	2	2	2	16	2	No	1	Yes	1					1	1	1	Yes
463	2017-09-10T18:22:03.000+02:00	2017-09-10T19:44:33.000+02:00	2017-09-10	3	3	3072917057	2017-08-25	2017-07-29	27	7-59 days	1	2	49		No		2	0	0	0	0	0	0	0	0	0	0	0	0	0	2	1	2	16	2	No				2	2	No	2	2				2	2
272	2017-08-19T11:00:46.000+02:00	2017-09-06T14:35:17.000+02:00	2017-08-19	3	1	3073017041	2017-07-31	2017-07-30	1	0-6 days	2	2	52		No		2	1	0	0	0	0	0	0	0	0	0	0	0	0	2	2	2	16	2	No	1	Yes	1					1	1	1	Yes
267	2017-08-19T00:30:16.000+02:00	2017-09-06T14:32:18.000+02:00	2017-08-19	3	1	3073117046	2017-08-01	2017-07-31	1	0-6 days	1	2	51		No		2	1	0	0	0	0	0	0	0	0	0	0	0	0	2	2	2	16	2	No	1	Yes	1					1	1	1	Yes
471	2017-09-10T19:52:41.000+02:00	2017-09-10T20:17:55.000+02:00	2017-09-10	3	3	3080717062	2017-08-30	2017-08-07	23	7-59 days	2	2	49		No		2	0	0	0	0	0	0	0	0	0	0	0	0	0	2	2	2	16	2	No				2	2	No	2	1				2	2
465	2017-09-10T20:17:56.000+02:00	2017-09-10T20:24:11.000+02:00	2017-09-10	3	3	3080817063	2017-09-01	2017-08-08	24	7-59 days	2	1	49		No		2	0	0	0	0	0	0	0	0	0	0	0	0	0	2	2	2	16	2	No				2	2	No	2	1				2	2
468	2017-09-10T22:05:49.000+02:00	2017-09-10T22:32:46.000+02:00	2017-09-10	3	1	3081017060	2017-08-15	2017-08-10	5	0-6 days	2	2	56		No		2	1	0	0	0	0	0	0	0	0	0	0	0	0	2	2	2	16	2	No	2	No						1	2	2	No
469	2017-09-10T22:32:47.000+02:00	2017-09-10T22:55:17.000+02:00	2017-09-10	3	1	3081317059	2017-08-15	2017-08-13	2	0-6 days	1	2	49		No		2	1	0	0	0	0	0	0	0	0	0	0	0	0	2	2	2	16	2	No	1	Yes	1					1	1	1	Yes
466	2017-09-10T20:24:13.000+02:00	2017-09-10T20:29:44.000+02:00	2017-09-10	3	3	3082417058	2017-08-25	2017-08-24	1	0-6 days	2	2	1		No		2	1	0	0	0	0	0	0	0	0	0	0	0	0	2	2	2	16	2	No	1	Yes	1					1	1	1	Yes
518	2017-10-05T13:49:57.000+02:00	2017-10-05T13:55:24.000+02:00	2017-10-05	3	3	3090117065	2017-09-12	2017-09-01	11	7-59 days	1	2	56		No		2	0	0	0	0	0	0	0	0	0	0	0	0	0	2	2	2	16	2	No				2	2	No	2	1				2	2
39	2017-08-08T08:52:02.000+02:00	2017-08-08T09:12:01.000+02:00	2017-08-08	12	1	12011017007	2017-03-02	2017-01-10	51	7-59 days	1	2	33		No		2	0	0	0	0	0	0	0	0	0	0	0	0	0	2	2	2	16	2	No				2	2	No	2	1				2	2
78	2017-08-09T16:21:29.000+02:00	2017-08-09T16:32:35.000+02:00	2017-08-09	12	2	12020517022	2017-05-18	2017-05-17	1	0-6 days	1	2	73	70	Yes		1	1	0	0	0	0	0	0	0	0	0	0	0	0	2	2	2	16	2	No	1	Yes	1					1	1	1	Yes
47	2017-08-08T10:54:43.000+02:00	2017-08-08T11:43:33.000+02:00	2017-08-08	12	2	12021617011	2017-03-16	2017-02-16	28	7-59 days	2	2	40		No		2	1	0	0	0	0	0	0	0	0	0	0	0	0	2	2	2	16	2	No				1	1	Yes	1	1				1	1
51	2017-08-08T14:05:17.000+02:00	2017-08-08T15:11:27.000+02:00	2017-08-08	12	4	12030417013	2017-03-21	2017-03-04	17	7-59 days	2	2	54		No		2	1	0	0	0	0	0	0	0	0	0	0	0	0	2	2	2	16	2	No				2	1	Yes	1	1				1	1
70	2017-08-09T11:06:21.000+02:00	2017-08-09T11:15:08.000+02:00	2017-08-09	12	2	12030417018	2017-04-06	2017-03-04	33	7-59 days	2	2	68	72	Yes		1	0	0	0	0	0	0	0	0	0	0	0	0	0	2	2	2	16	2	No				2	1	Yes	1	1				1	1
40	2017-08-08T09:12:01.000+02:00	2017-08-08T09:29:32.000+02:00	2017-08-08	12	3	12030517008	2017-03-07	2017-03-05	2	0-6 days	1	2	53		No		2	1	0	0	0	0	0	0	0	0	0	0	0	0	2	2	2	16	2	No	1	Yes	1					1	1	1	Yes
44	2017-08-08T09:29:32.000+02:00	2017-08-08T10:54:43.000+02:00	2017-08-08	12	5	12030817010	2017-03-10	2017-03-08	2	0-6 days	2	1	52		No		2	1	0	0	0	0	0	0	0	0	0	0	0	0	2	2	2	16	2	No	1	Yes	1					1	1	1	Yes
55	2017-08-08T15:11:27.000+02:00	2017-08-08T16:15:13.000+02:00	2017-08-08	12	5	12031217014	2017-03-22	2017-03-12	10	7-59 days	1	1	56		No		2	1	0	0	0	0	0	0	0	0	0	0	0	0	2	2	2	16	2	No				2	1	Yes	1	1				1	1
50	2017-08-08T11:43:34.000+02:00	2017-08-08T14:05:17.000+02:00	2017-08-08	12	2	12031517012	2017-03-17	2017-03-15	2	0-6 days	1	2	100	90	Yes		1	1	0	0	0	0	0	0	0	0	0	0	0	0	2	2	2	16	2	No	1	Yes	1					1	1	1	Yes
68	2017-08-09T10:05:26.000+02:00	2017-08-09T11:06:20.000+02:00	2017-08-09	12	2	12031817017	2017-04-04	2017-03-18	17	7-59 days	2	2	73	70	Yes		1	1	0	0	0	1	0	0	0	0	0	0	0	0	2	2	2	16	2	No				2	1	Yes	2	1				2	2
59	2017-08-08T16:15:14.000+02:00	2017-08-09T09:20:50.000+02:00	2017-08-08	12	5	12032217015	2017-03-24	2017-03-22	2	0-6 days	1	1	56		No		2	1	0	0	0	0	0	0	0	0	0	0	0	0	2	2	2	16	2	No	1	Yes	1					1	1	1	Yes
64	2017-08-09T09:20:51.000+02:00	2017-08-09T10:05:25.000+02:00	2017-08-09	12	5	12032217016	2017-03-24	2017-03-22	2	0-6 days	1	1	54		No		2	1	0	0	0	0	0	0	0	0	0	0	0	0	2	2	2	16	2	No	1	Yes	1					1	1	1	Yes
73	2017-08-09T11:15:09.000+02:00	2017-08-09T11:37:43.000+02:00	2017-08-09	12	5	12040917019	2017-04-10	2017-04-09	1	0-6 days	2	2	53		No		2	1	0	0	0	0	0	0	0	0	0	0	0	0	2	2	2	16	2	No	1	Yes	1					1	1	1	Yes
80	2017-08-09T19:00:30.000+02:00	2017-08-09T20:40:53.000+02:00	2017-08-09	12	5	12050217024	2017-05-23	2017-05-02	21	7-59 days	1	2	62	60	Yes		1	1	0	0	0	0	0	0	0	0	0	0	0	0	2	2	2	16	2	No				2	1	Yes	1	1				1	1
76	2017-08-09T11:37:43.000+02:00	2017-08-09T15:56:01.000+02:00	2017-08-09	12	5	12050417020	2017-05-05	2017-04-05	30	7-59 days	1	2	53		No		2	1	0	0	0	0	0	0	0	0	0	0	0	0	2	2	2	16	2	No				2	1	Yes	1	1				1	1
77	2017-08-09T15:56:02.000+02:00	2017-08-09T16:21:28.000+02:00	2017-08-09	12	5	12050717021	2017-05-11	2017-05-07	4	0-6 days	1	2	63	65	Yes		1	0	1	1	0	1	0	0	0	1	0	0	0	0	2	2	2	15	1	Yes	1	Yes	2					2	2	2	No
79	2017-08-09T16:32:36.000+02:00	2017-08-09T19:00:29.000+02:00	2017-08-09	12	5	12051917023	2017-05-19	2017-05-17	2	0-6 days	2	2	52		No		2	1	0	0	0	0	0	0	0	0	0	0	0	0	2	2	2	16	2	No	1	Yes	1					1	1	1	Yes
81	2017-08-09T20:40:54.000+02:00	2017-08-09T21:07:11.000+02:00	2017-08-09	12	2	12061417025	2017-06-26	2017-06-14	12	7-59 days	2	2	72	69	Yes		1	0	0	0	0	0	0	0	0	0	0	0	0	0	2	2	2	16	2	No				1	1	Yes	1	1				1	1
83	2017-08-09T21:26:11.000+02:00	2017-08-09T21:51:27.000+02:00	2017-08-09	12	2	12061617027	2017-06-26	2017-06-16	10	7-59 days	2	2	53		No		2	1	0	0	0	0	0	0	0	0	0	0	0	0	2	2	2	16	2	No				2	1	Yes	1	1				1	1
327	2017-08-22T12:36:22.000+02:00	2017-08-22T12:40:08.000+02:00	2017-08-22	12	5	12062417033	2017-07-28	2017-06-24	34	7-59 days	1	2	65	63	Yes		1	0	0	0	0	0	0	0	0	0	0	0	0	0	2	2	2	16	2	No				1	1	Yes	1	1				1	1
82	2017-08-09T21:07:13.000+02:00	2017-08-09T21:26:10.000+02:00	2017-08-09	12	2	12062517026	2017-06-26	2017-06-25	1	0-6 days	2	2	70	73	Yes		1	1	0	0	0	1	0	0	0	0	0	0	0	0	2	2	2	16	2	No	1	Yes	1					1	1	1	Yes
334	2017-08-22T14:43:33.000+02:00	2017-08-22T15:27:23.000+02:00	2017-08-22	12	3	12062617034	2017-08-03	2017-06-26	38	7-59 days	1	2	67		No		1	0	0	0	0	0	0	0	0	0	0	0	0	0	2	2	2	16	2	No				1	2	2	1	1				1	1
326	2017-08-22T12:27:18.000+02:00	2017-08-22T12:36:21.000+02:00	2017-08-22	12	2	12070117035	2017-08-07	2017-07-09	29	7-59 days	2	2	57		No		2	1	0	0	0	0	0	0	0	0	0	0	0	0	2	1	2	16	2	No				2	1	Yes	1	2				1	2
330	2017-08-22T14:04:20.000+02:00	2017-08-22T14:18:22.000+02:00	2017-08-22	12	3	12070417030	2017-07-26	2017-07-04	22	7-59 days	2	2	50		No		2	1	0	0	0	0	0	0	0	0	0	0	0	0	2	2	2	16	2	No				2	1	Yes	1	1				1	1
331	2017-08-22T14:18:23.000+02:00	2017-09-26T09:12:29.000+02:00	2017-08-22	12	5	12070717029	2017-07-24	2017-07-07	17	7-59 days	1	2	64	66	Yes		1	0	0	0	0	0	0	0	0	0	0	0	0	0	2	2	2	16	2	No				1	1	Yes	1	1				1	1
335	2017-08-22T15:27:25.000+02:00	2017-08-22T15:31:52.000+02:00	2017-08-22	12	2	12070917028	2017-07-17	2017-07-09	8	7-59 days	2	2	88	78	Yes		1	0	0	0	0	0	0	0	0	0	0	0	0	0	2	2	2	16	2	No				1	1	Yes	1	1				1	1
423	2017-09-03T21:52:42.000+02:00	2017-09-03T23:56:30.000+02:00	2017-09-03	12	2	12071117036	2017-08-07	2017-07-11	27	7-59 days	2	2	63	65	Yes		1	0	0	0	0	0	0	0	0	0	0	0	0	0	2	2	2	16	2	No				2	1	Yes	1	1				1	1
329	2017-08-22T12:59:35.000+02:00	2017-08-22T14:04:19.000+02:00	2017-08-22	12	3	12071417031	2017-07-26	2017-06-14	42	7-59 days	2	2	54		No		2	1	0	0	0	0	0	0	0	0	0	0	0	0	2	2	2	16	2	No				2	1	Yes	1	1				1	1
328	2017-08-22T12:40:09.000+02:00	2017-08-22T12:59:34.000+02:00	2017-08-22	12	3	12072617032	2017-07-27	2017-07-26	1	0-6 days	2	2	74	67	Yes		1	0	0	0	0	0	0	0	0	0	0	0	0	0	2	2	2	16	2	No	1	Yes	1					1	1	1	Yes
475	2017-09-11T10:33:20.000+02:00	2017-09-11T10:54:54.000+02:00	2017-09-11	12	2	12072617037	2017-08-08	2017-07-26	13	7-59 days	2	2	72	72	Yes		1	0	0	0	0	0	0	0	0	0	0	0	0	0	2	2	2	16	2	No				1	1	Yes	1	1				1	1
506	2017-09-27T22:25:10.000+02:00	2017-09-27T22:57:55.000+02:00	2017-09-27	12	2	12072617048	2017-08-31	2017-07-26	36	7-59 days	2	2	68	66	Yes		1	0	0	0	0	0	0	0	0	0	0	0	0	0	2	2	2	16	2	No				1	1	Yes	1	1				1	1
491	2017-09-12T19:47:29.000+02:00	2017-10-12T15:16:22.000+02:00	2017-09-12	12	2	12072817043	2017-08-28	2017-07-28	31	7-59 days	2	2	67	69	Yes		1	0	0	0	0	0	0	0	0	0	0	0	0	0	2	2	2	16	2	No				1	1	Yes	1	1				1	1
505	2017-09-27T21:47:16.000+02:00	2017-09-27T22:25:10.000+02:00	2017-09-27	12	2	12080217046	2017-08-30	2017-08-02	28	7-59 days	1	2	67	70	Yes		1	0	0	0	0	0	0	0	0	0	0	0	0	0	2	2	2	16	2	No				1	1	Yes	1	1				1	1
490	2017-09-11T23:03:42.000+02:00	2017-09-12T19:47:26.000+02:00	2017-09-11	12	2	12080417042	2017-08-28	2017-08-04	24	7-59 days	2	2	68	65	Yes		1	0	0	0	0	0	0	0	0	0	0	0	0	0	2	2	2	16	2	No				1	1	Yes	1	1				1	1
478	2017-09-11T10:54:56.000+02:00	2017-09-11T11:26:41.000+02:00	2017-09-11	12	5	12080817040	2017-08-17	2017-08-08	9	7-59 days	1	1	54		No		2	1	0	0	0	0	0	0	0	0	0	0	0	0	2	2	2	16	2	No				2	1	Yes	1	1				1	1
474	2017-09-11T09:57:56.000+02:00	2017-09-11T10:33:19.000+02:00	2017-09-11	12	5	12081217038	2017-08-14	2017-08-12	2	0-6 days	2	2	54		No		2	1	0	0	0	0	0	0	0	0	0	0	0	0	2	2	2	16	2	No	1	Yes	1					1	1	1	Yes
473	2017-09-11T06:10:20.000+02:00	2017-09-11T09:57:55.000+02:00	2017-09-11	12	5	12081217039	2017-08-14	2017-08-12	2	0-6 days	2	2	51		No		2	1	0	0	0	0	0	0	0	0	0	0	0	0	2	2	2	16	2	No	1	Yes	1					1	1	1	Yes
476	2017-09-11T11:26:43.000+02:00	2017-10-12T09:13:28.000+02:00	2017-09-11	12	5	12081617041	2017-08-18	2017-08-16	2	0-6 days	2	2	49		No		2	1	0	0	0	0	0	0	0	0	0	0	0	0	2	2	2	16	2	No	1	Yes	1					1	1	1	Yes
492	2017-09-12T20:13:28.000+02:00	2017-09-12T21:02:19.000+02:00	2017-09-12	12	2	12081817044	2017-08-28	2017-08-18	10	7-59 days	1	2	69	66	Yes		1	0	0	0	0	0	0	0	0	0	0	0	0	0	2	2	2	16	2	No				1	1	Yes	1	1				1	1
493	2017-09-12T21:02:22.000+02:00	2017-10-12T14:17:21.000+02:00	2017-09-12	12	2	12081917045	2017-08-28	2017-08-19	9	7-59 days	2	2	66	67	Yes		1	0	0	0	0	0	0	0	0	0	0	0	0	0	2	2	2	16	2	No				1	1	Yes	1	1				1	1
504	2017-09-27T09:56:36.000+02:00	2017-09-27T21:47:16.000+02:00	2017-09-27	12	2	12082217047	2017-08-31	2017-08-23	8	7-59 days	1	2	65	67	Yes		1	0	0	0	0	0	0	0	0	0	0	0	0	0	2	2	2	16	2	No				1	1	Yes	1	1				1	1
119	2017-08-11T08:01:46.000-07:00	2017-09-07T10:42:28.000+02:00	2017-08-11	13	1	13011117004	2017-03-23	2017-01-11	71	7-59 days	1	2	51		No		2	0	0	0	0	0	0	0	0	0	0	0	0	0	2	2	2	16	2	No								1
116	2017-08-11T07:23:39.000-07:00	2017-08-11T07:52:48.000-07:00	2017-08-11	13	1	13011817002	2017-03-16	2017-01-18	57	7-59 days	1	2	50		No		2	0	0	0	0	0	0	0	0	0	0	0	0	0	2	2	2	16	2	No				2	2	No	2	1				2	2
115	2017-08-11T06:56:06.000-07:00	2017-08-11T07:23:39.000-07:00	2017-08-11	13	1	13020217003	2017-03-16	2017-02-02	42	7-59 days	1	2	52		No		2	0	0	0	0	0	0	0	0	0	0	0	0	0	2	2	2	16	2	No				2	2	No	2	1				2	2
120	2017-08-11T08:42:22.000-07:00	2017-08-11T08:51:02.000-07:00	2017-08-11	13	1	13021217005	2017-03-23	2017-02-12	39	7-59 days	1	2	46		No		2	0	0	0	0	0	0	0	0	0	0	0	0	0	2	2	2	16	2	No				2	2	No	2	1				2	2
108	2017-08-09T21:51:28.000+02:00	2017-08-11T10:08:12.000+02:00	2017-08-09	13	1	13022017001	2017-03-13	2017-02-20	21	7-59 days	2	2	79	69	Yes		1	0	0	0	0	0	0	0	0	0	0	0	0	0	2	2	2	16	2	No				1	1	Yes	1	1				1	1
128	2017-08-11T10:44:43.000-07:00	2017-08-11T10:53:04.000-07:00	2017-08-11	13	1	13022517010	2017-04-21	2017-02-25	55	7-59 days	2	2	51		No		2	1	0	0	0	0	0	0	0	0	0	0	0	0	2	2	2	16	2	No				2	1	Yes	1	1				1	1
121	2017-08-11T08:51:02.000-07:00	2017-08-11T08:57:17.000-07:00	2017-08-11	13	1	13030617007	2017-03-26	2017-03-06	20	7-59 days	1	2	48		No		2	1	0	0	1	0	0	0	0	0	0	0	0	0	2	2	2	16	2	No				2	1	Yes	2	1				2	2
123	2017-08-11T18:02:22.000+02:00	2017-08-11T19:11:11.000+02:00	2017-08-11	13	1	13030717009	2017-04-20	2017-03-07	44	7-59 days	1	2	52		No		2	1	0	0	0	0	0	0	0	0	0	0	0	0	2	2	2	16	2	No				2	1	Yes	1	1				1	1
122	2017-08-11T17:38:27.000+02:00	2017-08-11T18:02:21.000+02:00	2017-08-11	13	1	13031617008	2017-04-19	2017-03-16	34	7-59 days	1	2	56		No		2	0	0	0	1	0	0	0	0	0	0	0	0	0	2	2	2	16	2	No				2	1	Yes	1	1				1	1
129	2017-08-11T10:53:05.000-07:00	2017-09-14T15:59:38.000+02:00	2017-08-11	13	1	13041117013	2017-07-05	2017-05-11	55	7-59 days	2	2	61		No		1	0	0	0	0	0	0	0	0	0	0	0	0	0	2	2	2	16	2	No				1	1	Yes	1	1				1	1
313	2017-08-21T18:18:42.000+02:00	2017-08-21T18:41:13.000+02:00	2017-08-21	29	1	13051217015	2017-07-10	2017-05-12	59	7-59 days	1	2	52		No		2	0	0	0	0	0	0	0	0	0	0	0	0	0	2	2	2	16	2	No				2	2	No	2	1				2	2
127	2017-08-11T20:20:07.000+02:00	2017-09-14T15:56:13.000+02:00	2017-08-11	13	1	13051217017	2017-07-10	2017-05-12	59	7-59 days	2	2	52		No		2	1	0	0	0	0	0	0	0	0	0	0	0	0	2	2	2	16	2	No				2	1	Yes	1	1				1	1
125	2017-08-11T19:11:12.000+02:00	2017-08-11T19:54:42.000+02:00	2017-08-11	13	1	13051917014	2017-07-05	2017-05-19	47	7-59 days	1	2	62	60	Yes		1	0	0	0	0	0	0	0	0	0	0	0	0	0	2	2	2	16	2	No				1	1	Yes	1	1				1	1
130	2017-08-11T11:19:55.000-07:00	2017-08-11T11:45:50.000-07:00	2017-08-11	13	1	13052017012	2017-06-28	2017-05-20	39	7-59 days	2	2	64	60	Yes		1	0	0	0	0	0	0	0	0	0	0	0	0	0	2	2	2	16	2	No				1	1	Yes	1	1				1	1
126	2017-08-11T19:54:43.000+02:00	2017-08-11T20:20:07.000+02:00	2017-08-11	13	1	13052317016	2017-07-10	2017-05-23	48	7-59 days	1	2	48		No		2	0	0	0	0	0	0	0	0	0	0	0	0	0	2	2	2	16	2	No				2	2	No	2	1				2	2
124	2017-08-11T10:19:25.000-07:00	2017-08-11T10:44:42.000-07:00	2017-08-11	13	1	13061217017	2017-07-13	2017-06-12	31	7-59 days	2	2	53		No		2	0	0	0	0	0	0	0	0	0	0	0	0	0	2	2	2	16	2	No				2	2	No	2	1				2	2
216	2017-08-16T09:26:37.000+02:00	2017-08-16T09:31:57.000+02:00	2017-08-16	13	1	13062017017	2017-07-27	2017-06-20	37	7-59 days	1	2	58		No		2	1	0	0	0	0	0	0	0	0	0	0	0	0	2	2	2	16	2	No				2	1	Yes	1	1				1	1
413	2017-09-03T21:08:40.000+02:00	2017-09-03T21:12:49.000+02:00	2017-09-03	13	1	13070817019	2017-08-03	2017-07-08	26	7-59 days	1	2	65	62	Yes		1	0	0	0	0	0	0	0	0	0	0	0	0	0	2	2	2	16	2	No				1	1	Yes	1	1				1	1
217	2017-08-16T09:31:59.000+02:00	2017-08-16T09:46:55.000+02:00	2017-08-16	13	1	13071817018	2017-07-27	2017-07-18	9	7-59 days	1	2	62	61	Yes		1	0	0	0	0	0	0	0	0	0	0	0	0	0	2	2	2	16	2	No				1	1	Yes	1	1				1	1
233	2017-08-17T09:18:36.000+02:00	2017-09-07T10:08:52.000+02:00	2017-08-17	14	1	14011117006	2017-03-01	2017-01-11	49	7-59 days	2	2	63	84	Yes		1	0	0	0	0	0	0	0	0	0	0	0	0	0	2	2	2	16	2	No				1	1	Yes	1	1				1	1
232	2017-08-17T11:14:56.000+02:00	2017-08-17T11:30:16.000+02:00	2017-08-17	14	3	14020817012	2017-03-27	2017-02-08	47	7-59 days	1	2	56		No		2	1	0	0	0	0	0	0	0	0	0	0	0	0	2	2	2	16	2	No				1	1	Yes	1	1				1	1
226	2017-08-16T14:21:22.000+02:00	2017-08-16T14:44:11.000+02:00	2017-08-16	14	1	14021017005	2017-03-01	2017-02-10	19	7-59 days	1	2	73	64	Yes		1	0	0	0	0	0	0	0	0	0	0	0	0	0	2	2	2	16	2	No				1	1	Yes	1	1				1	1
447	2017-09-09T12:35:20.000+02:00	2017-09-09T12:48:14.000+02:00	2017-09-09	14	3	14021517019	2017-04-05	2017-02-15	49	7-59 days	2	2	52		No		2	0	0	0	0	0	0	0	0	0	0	0	0	0	2	2	2	16	2	No				2	2	No	2	1				2	2
228	2017-08-17T09:23:13.000+02:00	2017-08-17T09:41:48.000+02:00	2017-08-17	14	5	14021817007	2017-03-02	2017-02-18	12	7-59 days	1	2	76	87	Yes		1	0	0	0	0	0	0	0	0	0	0	0	0	0	2	2	2	16	2	No				1	1	Yes	2	1				1	1
230	2017-08-17T10:02:28.000+02:00	2017-10-12T11:31:35.000+02:00	2017-08-17	14	6	14022217009	2017-03-15	2017-02-22	21	7-59 days	1	2	69	68	Yes		1	1	0	0	0	0	0	0	0	0	0	0	0	0	2	2	2	16	2	No				2	1	Yes	1	1				1	1
229	2017-08-17T09:41:49.000+02:00	2017-08-17T10:02:26.000+02:00	2017-08-17	14	1	14022417008	2017-03-06	2017-02-24	10	7-59 days	2	2	54		No		2	1	0	0	0	1	0	0	0	0	0	0	0	0	2	2	2	16	2	No				2	1	Yes	1	1				1	1
239	2017-08-17T14:08:00.000+02:00	2017-08-17T14:15:53.000+02:00	2017-08-17	14	4	14030317018	2017-04-06	2017-03-03	34	7-59 days	1	1	72	74	Yes		1	0	0	0	1	1	0	1	0	0	0	0	0	0	1	2	2	15	1	Yes				2	1	Yes	1	2				1	2
236	2017-08-17T12:22:48.000+02:00	2017-08-17T12:34:50.000+02:00	2017-08-17	14	1	14030517015	2017-03-28	2017-03-05	23	7-59 days	1	2	66	65	Yes		1	0	0	0	0	0	0	0	0	0	0	0	0	0	2	2	2	16	2	No				1	1	Yes	1	1				1	1
240	2017-08-17T14:15:57.000+02:00	2017-08-17T14:29:55.000+02:00	2017-08-17	14	4	14030917019	2017-05-01	2017-03-09	53	7-59 days	1	2	63	64	Yes		1	0	0	0	0	0	0	0	0	0	0	0	0	0	2	2	2	16	2	No				1	1	Yes	1	1				1	1
224	2017-08-16T14:16:30.000+02:00	2017-08-16T14:21:22.000+02:00	2017-08-16	14	1	14031517010	2017-03-16	2017-03-15	1	0-6 days	1	2	62	55	No	55	2	1	0	0	0	0	0	0	0	0	0	0	0	0	2	2	2	16	2	No	1	Yes	1					1	1	1	Yes
235	2017-08-17T11:57:23.000+02:00	2017-08-17T12:22:45.000+02:00	2017-08-17	14	1	14031717014	2017-03-28	2017-03-17	11	7-59 days	2	2	45		No		2	0	0	0	0	0	0	0	0	0	0	0	0	0	2	2	2	16	2	No				2	2	No	1	1				2	2
238	2017-08-17T13:47:44.000+02:00	2017-08-17T14:07:56.000+02:00	2017-08-17	14	4	14031817017	2017-04-05	2017-03-18	18	7-59 days	1	2	52		No		2	0	0	0	0	0	0	0	0	0	0	0	0	0	2	2	2	16	2	No				2	2	No	2	1				2	2
231	2017-08-17T10:20:07.000+02:00	2017-08-17T11:14:54.000+02:00	2017-08-17	14	1	14031917011	2017-03-21	2017-03-19	2	0-6 days	2	2	43		No		2	1	0	0	0	0	0	0	0	0	0	0	0	0	2	2	2	16	2	No	1	Yes	1					1	1	1	Yes
237	2017-08-17T12:34:53.000+02:00	2017-08-17T13:47:41.000+02:00	2017-08-17	14	1	14033117016	2017-04-02	2017-03-31	2	0-6 days	1	2	54		No		2	1	0	0	0	0	0	0	0	0	0	0	0	0	2	2	2	16	2	No	1	Yes	1					1	1	1	Yes
241	2017-08-17T15:12:52.000+02:00	2017-08-17T15:16:25.000+02:00	2017-08-17	14	1	14050217020	2017-06-08	2017-05-02	37	7-59 days	2	2	52		No		2	1	0	0	0	0	0	0	0	0	0	0	0	0	2	2	2	16	2	No				2	1	Yes	1	1				1	1
448	2017-09-09T12:48:14.000+02:00	2017-09-09T12:52:23.000+02:00	2017-09-09	14	3	14060417023	2017-07-02	2017-06-04	28	7-59 days	1	2	37		No		2	1	0	0	0	0	0	0	0	0	0	0	0	0	2	2	2	16	2	No				2	1	Yes	1	1				1	1
282	2017-08-17T15:41:26.000+02:00	2017-08-17T15:44:23.000+02:00	2017-08-17	14	5	14060517021	2017-06-26	2017-06-05	21	7-59 days	1	2	75	82	Yes		1	1	0	0	0	0	0	0	0	0	0	0	0	0	2	2	2	16	2	No				2	1	Yes	1	1				1	1
283	2017-08-17T15:44:24.000+02:00	2017-08-17T16:04:25.000+02:00	2017-08-17	14	4	14061617022	2017-06-26	2017-06-16	10	7-59 days	2	1	80	81	Yes		1	1	0	0	0	0	0	0	0	0	0	0	0	0	2	2	2	16	2	No				2	2	No	2	1				2	2
318	2017-08-22T09:48:50.000+02:00	2017-08-22T10:10:12.000+02:00	2017-08-22	14	2	14061917027	2017-07-23	2017-06-19	34	7-59 days	2	2	54		No		2	1	0	0	0	0	0	0	0	0	0	0	0	0	2	2	2	16	2	No				2	1	Yes	1	1				1	1
317	2017-08-22T09:40:42.000+02:00	2017-08-22T09:48:50.000+02:00	2017-08-22	14	1	14070117025	2017-07-19	2017-06-01	48	7-59 days	1	2	65	67	Yes		1	0	0	0	0	0	0	0	0	0	0	0	0	0	2	2	2	16	2	No				2	1	Yes	1	1				1	1
480	2017-09-11T15:08:58.000+02:00	2017-09-26T19:32:19.000+02:00	2017-09-11	14	1	14071017029	2017-08-14	2017-07-10	35	7-59 days	1	2	64	66	Yes		1	0	0	0	0	0	0	0	0	0	0	0	0	0	2	2	2	16	2	No				1	1	Yes	1	1				1	1
315	2017-08-21T20:50:04.000+02:00	2017-08-22T09:16:17.000+02:00	2017-08-21	14	5	14071117024	2017-07-13	2017-07-11	2	0-6 days	2	2	100	83	Yes		1	1	0	0	0	0	0	0	0	0	0	0	0	0	2	2	2	16	2	No	1	Yes	1					1	1	1	Yes
314	2017-08-21T19:10:38.000+02:00	2017-08-21T20:50:03.000+02:00	2017-08-21	14	3	14072317028	2017-08-03	2017-07-23	11	7-59 days	2	2	56		No		2	1	0	0	0	0	0	0	0	0	0	0	0	0	2	2	2	16	2	No				2	1	Yes	1	1				1	1
316	2017-08-22T09:16:17.000+02:00	2017-08-22T09:40:41.000+02:00	2017-08-22	14	1	14072917026	2017-07-19	2017-05-29	51	7-59 days	2	1	52		No		2	0	0	0	0	0	0	0	0	0	0	0	0	0	2	2	2	16	2	No				2	2	No	1	1				2	2
517	2017-10-05T10:49:05.000+02:00	2017-10-05T11:49:37.000+02:00	2017-10-05	14	6	14074217033	2017-08-31	2017-07-19	43	7-59 days	1	2	78	78	Yes		1	0	0	0	0	0	0	0	0	0	0	0	0	0	2	2	2	16	2	No				1	1	Yes	1	1				1	1
481	2017-09-11T15:36:38.000+02:00	2017-10-12T15:48:50.000+02:00	2017-09-11	14	1	14080317031	2017-08-18	2017-08-03	15	7-59 days	1	1	72	74	Yes		1	1	0	0	0	1	0	0	0	0	0	0	0	0	2	2	2	16	2	No				2	1	Yes	1	1				1	1
489	2017-09-12T16:06:38.000+02:00	2017-09-12T18:58:59.000+02:00	2017-09-12	14	3	14082617032	2017-08-28	2017-08-26	2	0-6 days	2	2	55		No		2	1	0	0	0	0	0	0	0	0	0	0	0	0	2	2	2	16	2	No	1	Yes	2					1	2	2	No
234	2017-08-17T11:30:19.000+02:00	2017-08-17T11:57:20.000+02:00	2017-08-17	14	3	14240217013	2017-03-27	2017-02-24	31	7-59 days	1	2	73	78	Yes		1	0	0	0	0	0	0	0	0	0	0	0	0	0	2	2	2	16	2	No				1	1	Yes	2	1				1	1
479	2017-09-11T12:08:39.000+02:00	2017-09-11T15:08:55.000+02:00	2017-09-11	14	1	14260717030	2017-08-14	2017-07-26	19	7-59 days	2	2	63	66	Yes		1	0	0	0	0	0	0	0	0	0	0	0	0	0	2	2	2	16	2	No				1	1	Yes	1	1				1	1
242	2017-08-16T15:15:08.000+02:00	2017-08-18T09:07:47.000+02:00	2017-08-16	16	2	16012817004	2017-03-09	2017-01-28	40	7-59 days	1	2	35		No		2	0	0	0	0	0	0	0	0	0	0	0	0	0	2	2	2	16	2	No				2	2	No	2	1				2	2
248	2017-08-18T12:08:52.000+02:00	2017-08-18T12:28:36.000+02:00	2017-08-18	16	2	16020917010	2017-03-31	2017-02-09	50	7-59 days	2	1	74	69	Yes		1	0	1	0	1	0	0	0	0	0	0	0	0	0	2	2	2	16	2	No				2	1	Yes	1	1				1	1
244	2017-08-18T09:12:37.000+02:00	2017-08-18T09:51:55.000+02:00	2017-08-18	16	4	16021617006	2017-03-20	2017-02-16	32	7-59 days	1	2	63	62	Yes		1	0	0	0	0	0	0	0	0	0	0	0	0	0	2	2	2	16	2	No				1	1	Yes	1	1				1	1
559	2017-10-17T08:40:47.000+02:00	2017-10-17T08:44:18.000+02:00	2017-10-17	16	4	16022517003	2017-03-07	2017-02-25	10	7-59 days	2	1	66	64	Yes		1	0	0	0	0	0	0	0	0	0	0	0	0	0	2	2	2	16	2	No				1	1	Yes	1	1				1	1
227	2017-08-16T14:25:50.000+02:00	2017-08-16T15:15:08.000+02:00	2017-08-16	16	3	16022717002	2017-03-07	2017-02-27	8	7-59 days	1	2	76	72	Yes		1	0	0	0	0	0	0	0	0	0	0	0	0	0	2	2	2	16	2	No				1	1	Yes	1	1				1	1
246	2017-08-18T11:16:35.000+02:00	2017-08-18T11:20:36.000+02:00	2017-08-18	16	3	16030217008	2017-03-27	2017-03-02	25	7-59 days	2	2	69	72	Yes		1	0	0	0	1	0	0	0	0	0	0	0	0	0	2	2	2	16	2	No				2	1	Yes	1	1				1	1
258	2017-08-18T19:58:42.000+02:00	2017-08-18T20:32:35.000+02:00	2017-08-18	16	3	16030217015	2017-04-30	2017-03-02	59	7-59 days	1	1	53		No		2	0	0	1	1	0	0	0	0	0	0	0	0	0	2	2	2	16	2	No				1	1	Yes	1	1				1	1
245	2017-08-18T09:51:56.000+02:00	2017-08-18T11:16:35.000+02:00	2017-08-18	16	3	16030317007	2017-03-27	2017-03-03	24	7-59 days	1	2	52		No		2	0	0	0	0	0	0	0	0	0	0	0	0	0	2	2	2	16	2	No				2	2	No	2	1				2	2
262	2017-08-18T22:07:32.000+02:00	2017-08-18T22:44:15.000+02:00	2017-08-18	16	4	16030817011	2017-04-03	2017-03-08	26	7-59 days	1	1	56		No		2	0	0	0	1	0	0	0	0	0	0	0	0	0	2	2	2	16	2	No				2	1	Yes	1	1				1	1
243	2017-08-18T09:07:47.000+02:00	2017-08-18T09:12:36.000+02:00	2017-08-18	16	4	16031217005	2017-03-18	2017-03-12	6	0-6 days	1	2	54		No		2	0	0	0	0	0	0	0	0	0	0	0	0	0	2	2	2	16	2	No	2	No						1	2	2	No
247	2017-08-18T11:20:37.000+02:00	2017-08-18T12:08:52.000+02:00	2017-08-18	16	2	16031517009	2017-03-27	2017-03-15	12	7-59 days	1	2	62	63	Yes		1	0	0	0	0	0	0	0	0	0	0	0	0	0	2	2	2	16	2	No				1	1	Yes	1	1				1	1
259	2017-08-18T20:32:37.000+02:00	2017-08-18T21:05:43.000+02:00	2017-08-18	16	2	16031617014	2017-04-27	2017-03-16	42	7-59 days	1	1	46		No		2	0	0	0	0	0	0	0	0	0	0	0	0	0	2	2	2	16	2	No				2	2	No	2	1				2	2
271	2017-08-19T10:39:04.000+02:00	2017-08-19T11:00:43.000+02:00	2017-08-19	16	4	16032317012	2017-04-04	2017-03-23	12	7-59 days	1	1	54		No		2	0	0	0	1	0	0	0	0	0	0	0	0	0	2	2	2	16	2	No				2	1	Yes	1	1				1	1
260	2017-08-18T21:05:44.000+02:00	2017-09-08T10:48:57.000+02:00	2017-08-18	16	2	16032517013	2017-04-20	2017-03-25	26	7-59 days	2	1	74	75	Yes		1	0	1	0	1	0	0	0	0	0	0	0	0	0	2	2	2	16	2	No				2	1	Yes	1	1				1	1
256	2017-08-18T17:56:40.000+02:00	2017-09-08T10:45:04.000+02:00	2017-08-18	16	4	16040717017	2017-05-16	2017-04-07	39	7-59 days	2	2	64	62	Yes		1	1	0	0	0	0	0	0	0	0	0	0	0	0	2	2	2	16	2	No				2	1	Yes	1	1				1	1
257	2017-08-18T18:21:19.000+02:00	2017-08-18T19:58:41.000+02:00	2017-08-18	16	4	16041917016	2017-05-11	2017-04-19	22	7-59 days	2	2	60	58	No	58	2	1	0	0	0	0	0	0	0	0	0	0	0	0	2	2	2	16	2	No				2	1	Yes	1	1				1	1
253	2017-08-18T16:22:41.000+02:00	2017-08-18T17:12:23.000+02:00	2017-08-18	16	2	16050817022	2017-06-15	2017-05-08	38	7-59 days	1	2	64	68	Yes		1	0	0	0	1	0	0	0	0	0	0	0	0	0	2	2	2	16	2	No				2	1	Yes	1	1				1	1
261	2017-08-18T21:43:00.000+02:00	2017-08-18T22:07:31.000+02:00	2017-08-18	16	2	16050917020	2017-06-12	2017-05-09	34	7-59 days	1	2	41		No		2	0	0	0	1	0	0	0	0	0	0	0	0	0	2	2	2	16	2	No				2	1	Yes	1	1				1	1
351	2017-08-22T19:06:48.000+02:00	2017-08-22T19:10:43.000+02:00	2017-08-22	16	4	16051317027	2017-06-30	2017-05-13	48	7-59 days	2	2	58		No		2	1	0	0	0	0	0	0	0	0	0	0	0	0	2	2	2	16	2	No				2	1	Yes	1	1				1	1
255	2017-08-18T17:50:51.000+02:00	2017-08-18T17:56:39.000+02:00	2017-08-18	16	2	16051417018	2017-05-25	2017-05-14	11	7-59 days	2	2	69	70	Yes		1	1	0	0	0	0	0	0	0	0	0	0	0	0	2	2	2	16	2	No				2	1	Yes	1	1				1	1
252	2017-08-18T15:43:25.000+02:00	2017-08-18T16:22:40.000+02:00	2017-08-18	16	4	16051417023	2017-06-15	2017-05-14	32	7-59 days	2	2	64	62	Yes		1	0	0	0	0	0	0	0	0	0	0	0	0	0	2	2	2	16	2	No				1	1	Yes	1	1				1	1
249	2017-08-18T12:28:37.000+02:00	2017-08-18T15:27:32.000+02:00	2017-08-18	16	2	16051417025	2017-06-27	2017-05-14	44	7-59 days	2	2	46		No		2	0	0	0	0	0	0	0	0	0	0	0	0	0	2	2	2	16	2	No				2	2	No	2	1				2	2
254	2017-08-18T17:12:24.000+02:00	2017-08-18T17:50:50.000+02:00	2017-08-18	16	4	16051717019	2017-05-29	2017-05-17	12	7-59 days	1	2	53		No		2	0	0	0	0	0	0	0	0	0	0	0	0	0	2	2	2	16	2	No				2	2	No	2	1				2	2
353	2017-08-22T19:36:19.000+02:00	2017-08-22T20:10:17.000+02:00	2017-08-22	16	2	16052717035	2017-07-19	2017-05-27	53	7-59 days	2	2	75	70	Yes		1	0	0	0	1	0	0	0	0	0	0	0	0	0	2	2	2	16	2	No				2	1	Yes	1	1				1	1
251	2017-08-18T15:36:48.000+02:00	2017-08-18T15:43:24.000+02:00	2017-08-18	16	3	16052817024	2017-06-21	2017-05-28	24	7-59 days	1	2	68	70	Yes		1	0	0	0	0	0	0	0	0	0	0	0	0	0	2	2	2	16	2	No				2	1	Yes	2	1				2	2
349	2017-08-22T18:38:41.000+02:00	2017-08-22T19:01:54.000+02:00	2017-08-22	16	4	16061117033	2017-07-13	2017-06-11	32	7-59 days	1	2	46		No		2	0	0	0	0	0	0	0	0	0	0	0	0	0	2	2	2	16	2	No				2	2	No	2	1				2	2
347	2017-08-22T17:35:16.000+02:00	2017-08-22T18:20:00.000+02:00	2017-08-22	16	3	16061217021	2017-06-14	2017-06-12	2	0-6 days	2	2	56		No		2	1	0	0	0	0	0	0	0	0	0	0	0	0	2	2	2	16	2	No	2	No						1	2	2	No
250	2017-08-18T15:27:33.000+02:00	2017-08-18T15:36:47.000+02:00	2017-08-18	16	3	16061317026	2017-06-28	2017-06-13	15	7-59 days	2	2	37		No		2	0	0	0	0	0	0	0	0	0	0	0	0	0	2	2	2	16	2	No				2	2	No	2	1				2	2
340	2017-08-22T16:12:17.000+02:00	2017-09-26T09:42:31.000+02:00	2017-08-22	16	4	16061917029	2017-07-06	2017-06-19	17	7-59 days	1	2	64	62	Yes		1	0	0	0	1	0	0	0	0	0	0	0	0	0	2	2	2	16	2	No				1	1	Yes	1	1				1	1
343	2017-08-22T16:18:33.000+02:00	2017-08-22T16:56:37.000+02:00	2017-08-22	16	4	16062717028	2017-07-05	2017-06-27	8	7-59 days	2	2	56		No		2	1	0	0	0	0	0	0	0	0	0	0	0	0	2	2	2	16	2	No				2	1	Yes	1	1				1	1
348	2017-08-22T18:20:02.000+02:00	2017-08-22T18:38:39.000+02:00	2017-08-22	16	2	16062717034	2017-07-17	2017-06-27	20	7-59 days	1	2	38		No		2	0	0	0	1	0	0	0	0	0	0	0	0	0	2	2	2	16	2	No				2	1	Yes	1	1				1	1
339	2017-08-22T15:31:54.000+02:00	2017-10-17T16:04:02.000+02:00	2017-08-22	16	4	16062817031	2017-07-13	2017-06-28	15	7-59 days	2	2	68	64	Yes		1	0	0	0	0	0	0	0	0	0	0	0	0	0	2	2	2	16	2	No				1	1	Yes	1	1				1	1
350	2017-08-22T19:01:56.000+02:00	2017-08-22T19:06:44.000+02:00	2017-08-22	16	4	16062917032	2017-07-13	2017-06-29	14	7-59 days	2	2	56		No		2	0	0	0	0	0	0	0	0	0	0	0	0	0	2	2	2	16	2	No				2	2	No	2	1				2	2
346	2017-08-22T17:26:52.000+02:00	2017-08-22T17:35:14.000+02:00	2017-08-22	16	3	16070217036	2017-07-19	2017-07-02	17	7-59 days	2	2	58		No		2	0	0	0	1	0	0	0	0	0	0	0	0	0	2	2	2	16	2	No				1	1	Yes	1	1				1	1
507	2017-09-27T22:57:55.000+02:00	2017-09-27T23:24:05.000+02:00	2017-09-27	16	3	16070417047	2017-08-24	2017-07-04	51	7-59 days	1	2	67	66	Yes		1	0	0	0	0	0	0	0	0	0	0	0	0	0	2	2	2	16	2	No				2	1	Yes	1	1				1	1
345	2017-08-22T17:22:31.000+02:00	2017-08-22T17:26:51.000+02:00	2017-08-22	16	3	16070817030	2017-07-10	2017-07-08	2	0-6 days	1	2	50		No		2	0	0	0	0	0	0	0	0	0	0	0	0	0	2	2	2	16	2	No	2	No						1	2	2	No
434	2017-09-04T08:37:27.000-07:00	2017-09-04T08:42:00.000-07:00	2017-09-04	16	3	16070917042	2017-08-10	2017-07-09	32	7-59 days	1	2	44		No		2	0	0	0	0	0	0	0	0	0	0	0	0	0	2	2	2	16	2	No				2	2	No	2	1				2	2
352	2017-08-22T19:10:46.000+02:00	2017-08-22T19:36:16.000+02:00	2017-08-22	16	2	16071117038	2017-07-26	2017-07-11	16	7-59 days	2	2	46		No		2	1	0	0	0	0	0	0	0	0	0	0	0	0	2	2	2	16	2	No				2	1	Yes	1	1				1	1
432	2017-09-04T02:26:45.000-07:00	2017-09-04T08:13:42.000-07:00	2017-09-04	16	3	16071317041	2017-08-09	2017-07-13	27	7-59 days	2	2	68	64	Yes		1	0	0	0	1	0	0	0	0	0	0	0	0	0	2	2	2	16	2	No				2	1	Yes	1	1				1	1
344	2017-08-22T16:56:39.000+02:00	2017-08-22T17:22:29.000+02:00	2017-08-22	16	2	16071717037	2017-07-25	2017-07-17	8	7-59 days	1	2	48		No		2	0	0	0	0	0	0	0	0	0	0	0	0	0	2	2	2	16	2	No				2	2	No	2	1				2	2
431	2017-09-04T02:09:52.000-07:00	2017-09-04T02:26:44.000-07:00	2017-09-04	16	2	16072717044	2017-08-13	2017-07-27	17	7-59 days	2	2	65	68	Yes		1	0	0	0	1	1	0	0	0	0	0	0	0	0	2	2	2	16	2	No				2	1	Yes	1	1				1	1
278	2017-08-19T21:38:07.000+02:00	2017-08-19T21:43:06.000+02:00	2017-08-19	16	3	16072817039	2017-08-03	2017-07-28	6	0-6 days	2	2	46		No		2	0	0	0	0	0	0	0	0	0	0	0	0	0	2	2	2	16	2	No	2	No						1	2	2	No
509	2017-09-27T23:41:06.000+02:00	2017-09-27T23:45:29.000+02:00	2017-09-27	16	2	16080117046	2017-08-22	2017-08-01	21	7-59 days	1	2	66	68	Yes		1	0	0	0	0	0	0	0	0	0	0	0	0	0	2	2	2	16	2	No				1	1	Yes	1	1				1	1
502	2017-09-27T09:30:44.000+02:00	2017-09-27T09:53:04.000+02:00	2017-09-27	16	3	16080117048	2017-08-25	2017-08-01	24	7-59 days	1	2	48		No		2	0	0	0	0	0	0	0	0	0	0	0	0	0	2	2	2	16	2	No				2	2	No	2	1				2	2
426	2017-09-03T20:58:31.000-07:00	2017-09-03T23:59:30.000-07:00	2017-09-03	16	3	16080317040	2017-08-04	2017-08-03	1	0-6 days	2	2	66	64	Yes		1	1	0	0	0	0	0	0	0	0	0	0	0	0	2	2	2	16	2	No	1	Yes	1					1	1	1	Yes
433	2017-09-04T08:13:43.000-07:00	2017-09-04T08:33:02.000-07:00	2017-09-04	16	3	16080817043	2017-08-10	2017-08-08	2	0-6 days	2	2	54		No		2	0	0	0	0	0	0	0	0	0	0	0	0	0	2	2	2	16	2	No	2	No						1	2	2	No
508	2017-09-27T23:24:05.000+02:00	2017-09-27T23:41:06.000+02:00	2017-09-27	16	3	16080917049	2017-08-26	2017-08-09	17	7-59 days	2	2	40		No		2	0	0	0	0	0	0	0	0	0	0	0	0	0	2	2	2	16	2	No				2	2	No	2	1				2	2
446	2017-09-04T08:33:03.000-07:00	2017-09-04T08:37:27.000-07:00	2017-09-04	16	3	16081317045	2017-08-21	2017-08-13	8	7-59 days	2	2	46		No		2	0	0	0	0	0	0	0	0	0	0	0	0	0	2	2	2	16	2	No				2	2	No	2	1				2	2
516	2017-10-05T10:26:59.000+02:00	2017-10-05T10:49:04.000+02:00	2017-10-05	16	3	16090317050	2017-09-13	2017-09-03	10	7-59 days	1	2	56		No		2	1	0	0	0	0	0	0	0	0	0	0	0	0	2	2	2	16	2	No				1	1	Yes	1	1				1	1
90	2017-08-10T15:32:40.000+02:00	2017-08-10T15:36:40.000+02:00	2017-08-10	20	1	20011117008	2017-02-22	2017-01-11	42	7-59 days	1	2	50		No		2	1	0	0	0	0	0	0	0	0	0	0	0	0	2	2	2	16	2	No				2	1	Yes	1	1				1	1
93	2017-08-10T17:01:47.000+02:00	2017-08-10T17:05:49.000+02:00	2017-08-10	20	1	20011717011	2017-03-01	2017-01-17	43	7-59 days	1	1	56		No		2	0	0	0	0	0	0	0	0	0	0	0	0	0	2	2	2	16	2	No				2	2	No	2	1				2	2
89	2017-08-10T15:06:15.000+02:00	2017-08-10T15:32:39.000+02:00	2017-08-10	20	1	20012017010	2017-02-23	2017-01-20	34	7-59 days	1	1	63	63	Yes		1	0	0	0	1	0	0	0	0	0	0	0	0	1	2	2	2	15	1	Yes				2	1	Yes	2	2				2	2
92	2017-08-10T16:57:25.000+02:00	2017-08-10T17:01:46.000+02:00	2017-08-10	20	3	20020617012	2017-03-02	2017-02-06	24	7-59 days	1	1	48		No		2	0	0	0	0	0	0	0	0	0	0	0	0	0	2	2	2	16	2	No				2	2	No	2	1				2	2
91	2017-08-10T15:36:41.000+02:00	2017-08-10T16:57:25.000+02:00	2017-08-10	20	3	20031217014	2017-03-28	2017-03-12	16	7-59 days	1	2	54		No		2	0	0	0	0	0	0	0	0	0	0	0	0	0	2	2	2	16	2	No				2	2	No	1	1				2	2
94	2017-08-10T17:11:54.000+02:00	2017-08-10T17:15:23.000+02:00	2017-08-10	20	1	20040317015	2017-05-17	2017-04-13	34	7-59 days	2	2	46		No		2	1	0	0	0	0	0	0	0	0	0	0	0	0	2	2	2	16	2	No				2	1	Yes	1	1				1	1
87	2017-08-10T14:36:38.000+02:00	2017-08-10T15:02:08.000+02:00	2017-08-10	20	1	20040317016	2017-05-29	2017-04-03	56	7-59 days	2	2	40		No		2	0	0	0	0	0	0	0	0	0	0	0	0	0	2	2	2	16	2	No				2	2	No	2	1				2	2
86	2017-08-10T14:16:59.000+02:00	2017-08-10T14:36:37.000+02:00	2017-08-10	20	1	20042117017	2017-06-10	2017-04-21	50	7-59 days	2	2	51		No		2	1	0	0	0	0	0	0	0	0	0	0	0	0	2	2	2	16	2	No				2	1	Yes	1	1				1	1
88	2017-08-10T15:02:08.000+02:00	2017-08-10T15:06:14.000+02:00	2017-08-10	20	1	20042717016	2017-06-06	2017-04-27	40	7-59 days	1	1	60	69	Yes		1	0	0	0	0	0	0	0	0	0	0	0	0	0	2	2	2	16	2	No				1	1	Yes	1	1				1	1
292	2017-08-21T11:19:03.000+02:00	2017-08-21T11:43:09.000+02:00	2017-08-21	20	1	20051417020	2017-07-03	2017-05-14	50	7-59 days	2	2	69	65	Yes		1	0	0	0	0	0	0	0	0	0	0	0	0	0	1	2	2	16	2	No				1	1	Yes	1	2				1	2
295	2017-08-21T12:11:10.000+02:00	2017-09-07T10:48:27.000+02:00	2017-08-21	20	3	20051717021	2017-07-05	2017-05-17	49	7-59 days	2	2	54		No		2	0	0	0	0	0	0	0	0	0	0	0	0	0	2	2	2	16	2	No				2	2	No	2	1				2	2
291	2017-08-21T11:05:38.000+02:00	2017-09-14T16:02:43.000+02:00	2017-08-21	20	3	20052017022	2017-07-07	2017-05-09	59	7-59 days	2	1	68	63	Yes		1	0	0	0	0	0	0	0	0	0	0	0	0	0	2	2	2	16	2	No				1	1	Yes	1	1				1	1
294	2017-08-21T12:06:24.000+02:00	2017-08-21T12:11:06.000+02:00	2017-08-21	20	3	20052417023	2017-07-09	2017-05-24	46	7-59 days	1	2	52		No		2	0	0	0	0	0	0	0	0	0	0	0	0	0	2	2	2	16	2	No				2	2	No	2	1				2	2
85	2017-08-10T14:13:18.000+02:00	2017-08-10T14:16:58.000+02:00	2017-08-10	20	1	20052617018	2017-06-11	2017-05-26	16	7-59 days	1	2	63	64	Yes		1	0	0	0	0	0	0	0	0	0	0	0	0	0	2	2	2	16	2	No				1	1	Yes	1	1				1	1
293	2017-08-21T11:43:12.000+02:00	2017-08-21T12:06:21.000+02:00	2017-08-21	20	1	20061317019	2017-07-03	2017-06-13	20	7-59 days	2	2	51		No		2	0	0	0	0	0	0	0	0	0	0	0	0	0	2	2	2	16	2	No				2	2	No	2	1				2	2
287	2017-08-21T10:09:42.000+02:00	2017-09-25T16:53:09.000+02:00	2017-08-21	20	1	20061517032	2017-07-02	2017-06-15	17	7-59 days	1	2	89	91	Yes		1	1	0	0	0	0	0	0	0	0	0	0	0	0	2	2	2	16	2	No				1	1	Yes	1	1				1	1
285	2017-08-21T09:01:52.000+02:00	2017-08-21T09:36:47.000+02:00	2017-08-21	20	3	20061917025	2017-07-17	2017-06-19	18	7-59 days	1	2	66	67	Yes		1	0	0	0	0	0	0	0	0	0	0	0	0	0	2	2	2	16	2	No				1	1	Yes	2	1				1	1
284	2017-08-21T08:51:36.000+02:00	2017-08-21T09:01:51.000+02:00	2017-08-21	20	3	20061917026	2017-07-17	2017-06-19	28	7-59 days	1	2	68	71	Yes		1	0	0	0	0	0	0	0	0	0	0	0	0	0	2	2	2	16	2	No				1	1	Yes	2	1				1	1
288	2017-08-21T10:20:10.000+02:00	2017-08-21T10:55:29.000+02:00	2017-08-21	20	2	20062517028	2017-07-21	2017-06-25	26	7-59 days	2	2	57		No		2	0	0	0	0	0	0	0	0	0	0	0	0	0	2	2	2	16	2	No				2	2	No	2	1				2	2
290	2017-08-21T11:00:51.000+02:00	2017-08-21T11:05:36.000+02:00	2017-08-21	20	2	20062617027	2017-07-19	2017-06-26	23	7-59 days	2	2	54		No		2	0	0	0	0	0	0	0	0	0	0	0	0	0	2	2	2	16	2	No				2	2	No	2	1				2	2
297	2017-08-21T12:20:23.000+02:00	2017-08-21T12:48:04.000+02:00	2017-08-21	20	3	20062917029	2017-07-22	2017-06-29	23	7-59 days	1	2	60	54	No	56	2	1	0	0	0	0	0	0	0	0	0	0	0	0	2	2	2	16	2	No				2	1	Yes	1	1				1	1
286	2017-08-21T09:36:48.000+02:00	2017-08-21T10:09:41.000+02:00	2017-08-21	20	3	20070917024	2017-07-17	2017-07-09	8	7-59 days	2	2	43		No		2	0	0	0	0	0	0	0	0	0	0	0	0	0	2	2	2	16	2	No				2	2	No	2	1				2	2
296	2017-08-21T12:15:38.000+02:00	2017-08-21T12:20:19.000+02:00	2017-08-21	20	1	20071417030	2017-07-24	2017-07-14	10	7-59 days	2	2	67	64	Yes		1	0	0	0	0	0	0	0	0	0	0	0	0	0	2	2	2	16	2	No				1	1	Yes	1	1				1	1
513	2017-10-05T09:11:49.000+02:00	2017-10-05T09:25:57.000+02:00	2017-10-05	20	1	20071417033	2017-09-04	2017-07-14	52	7-59 days	2	2	68	69	Yes		1	0	0	0	0	0	0	0	0	0	0	0	0	0	2	2	2	16	2	No				1	1	Yes	1	1				1	1
289	2017-08-21T10:55:31.000+02:00	2017-08-21T11:00:49.000+02:00	2017-08-21	20	1	20072017031	2017-07-27	2017-07-20	7	7-59 days	1	2	58		No		2	0	0	0	0	0	0	0	0	0	0	0	0	0	2	2	2	16	2	No				2	2	No	2	1				2	2
514	2017-10-05T09:25:57.000+02:00	2017-10-05T10:00:37.000+02:00	2017-10-05	20	1	20072317034	2017-09-04	2017-07-23	43	7-59 days	1	2	61	66	Yes		1	0	0	0	1	0	0	0	0	0	0	0	0	0	2	2	2	16	2	No				1	1	Yes	1	1				1	1
430	2017-09-04T01:49:39.000-07:00	2017-09-04T02:09:52.000-07:00	2017-09-04	20	3	20080117031	2017-08-15	2017-08-01	14	7-59 days	2	2	69	70	Yes		1	0	0	0	0	0	0	0	0	0	0	0	0	0	2	2	2	16	2	No				1	1	Yes	1	1				1	1
515	2017-10-05T10:00:38.000+02:00	2017-10-05T10:26:58.000+02:00	2017-10-05	20	1	20080117035	2017-09-06	2017-08-01	36	7-59 days	2	2	65	62	Yes		1	1	0	0	0	0	0	0	0	0	0	0	0	0	2	2	2	16	2	No				2	1	Yes	1	1				1	1
109	2017-08-11T10:08:13.000+02:00	2017-08-11T12:11:44.000+02:00	2017-08-11	25	1	25020517003	2017-03-07	2017-02-05	30	7-59 days	2	2	54		No		2	0	0	0	0	0	0	0	0	0	0	0	0	0	2	2	2	16	2	No				2	2	No	2	1				2	2
113	2017-08-11T15:02:39.000+02:00	2017-08-11T15:35:31.000+02:00	2017-08-11	25	6	25021217008	2017-03-29	2017-02-12	45	7-59 days	1	1	70	68	Yes		1	0	0	0	1	0	0	0	0	0	0	0	0	0	2	2	2	16	2	No				1	1	Yes	1	1				1	1
98	2017-08-10T18:02:50.000+02:00	2017-09-08T10:19:57.000+02:00	2017-08-10	25	6	25021517011	2017-04-04	2017-02-15	48	7-59 days	2	2	52		No		2	1	0	0	0	0	0	0	0	0	0	0	0	0	2	2	2	16	2	No				2	1	Yes	1	1				1	1
118	2017-08-11T16:09:03.000+02:00	2017-08-11T17:38:27.000+02:00	2017-08-11	25	6	25022617006	2017-03-28	2017-02-26	30	7-59 days	1	2	56		No		2	1	0	0	0	0	0	0	0	0	0	0	0	0	2	2	2	16	2	No				2	1	Yes	1	1				1	1
112	2017-08-11T13:48:13.000+02:00	2017-08-11T15:02:39.000+02:00	2017-08-11	25	6	25031317007	2017-03-29	2017-03-13	16	7-59 days	2	2	72	70	Yes		1	0	0	0	0	0	0	0	0	0	0	0	0	0	2	2	2	16	2	No				1	1	Yes	1	1				1	1
99	2017-08-10T09:13:58.000+02:00	2017-08-10T19:17:21.000+02:00	2017-08-10	25	6	25031517012	2017-04-11	2017-03-15	27	7-59 days	1	2	52		No		2	1	0	0	0	0	0	0	0	0	0	0	0	0	2	2	2	16	2	No				2	1	Yes	1	1				1	1
110	2017-08-11T12:11:45.000+02:00	2017-08-11T12:26:02.000+02:00	2017-08-11	25	2	25031817004	2017-03-19	2017-03-18	1	0-6 days	1	2	50		No		2	1	0	0	0	0	0	0	0	0	0	0	0	0	2	2	2	16	2	No	1	Yes	1					1	1	1	Yes
111	2017-08-11T12:26:04.000+02:00	2017-08-11T13:06:15.000+02:00	2017-08-11	25	2	25031917005	2017-03-19	2017-03-18	1	0-6 days	1	2	58		No		2	1	0	0	0	0	0	0	0	0	0	0	0	0	2	2	2	16	2	No	1	Yes	1					1	1	1	Yes
96	2017-08-10T17:48:47.000+02:00	2017-09-07T10:32:05.000+02:00	2017-08-10	25	1	25032317013	2017-04-21	2017-03-23	29	7-59 days	1	2	65		No		1	1	0	0	1	0	0	0	0	0	0	0	0	0	2	2	2	16	2	No				2	1	Yes	1	1				1	1
97	2017-08-10T17:54:32.000+02:00	2017-08-10T18:02:49.000+02:00	2017-08-10	25	5	25032717014	2017-05-10	2017-03-27	44	7-59 days	1	2	58		No		2	1	0	0	0	0	0	0	0	0	0	0	0	0	2	2	2	16	2	No				2	1	Yes	2	1				2	2
114	2017-08-11T15:35:32.000+02:00	2017-08-11T16:09:03.000+02:00	2017-08-11	25	6	25033017009	2017-03-31	2017-03-30	1	0-6 days	1	2	46		No		2	0	0	0	0	0	0	0	0	0	0	0	0	0	2	2	2	16	2	No	2	No						1	2	2	No
117	2017-08-11T07:52:49.000-07:00	2017-08-11T08:01:46.000-07:00	2017-08-11	25	1	25040317009	2017-04-04	2017-04-03	1	0-6 days	1	2	80		No		1	1	0	0	0	0	0	0	0	0	0	0	0	0	2	2	2	16	2	No	1	Yes	1					1	1	1	Yes
95	2017-08-10T17:15:24.000+02:00	2017-08-10T17:48:46.000+02:00	2017-08-10	25	5	25042817016	2017-06-08	2017-04-28	41	7-59 days	1	2	70	71	Yes		1	0	0	0	0	0	0	0	0	0	0	0	0	0	2	2	1	16	2	No				1	1	Yes	1	2				1	2
203	2017-08-10T19:55:59.000+02:00	2017-08-10T20:00:55.000+02:00	2017-08-10	25	2	25051017017	2017-06-23	2017-05-10	44	7-59 days	1	2	66	64	Yes		1	0	0	0	1	0	0	0	0	0	0	0	0	0	2	2	2	16	2	No				2	1	Yes	1	1				1	1
392	2017-08-23T15:53:24.000+02:00	2017-08-23T16:00:06.000+02:00	2017-08-23	25	2	25052217030	2017-07-15	2017-05-22	54	7-59 days	1	2	78	78	Yes		1	0	0	0	0	0	0	0	0	0	0	0	0	0	2	2	2	16	2	No				1	1	Yes	1	1				1	1
101	2017-08-10T19:34:31.000+02:00	2017-08-10T19:55:58.000+02:00	2017-08-10	25	5	25052317018	2017-06-27	2017-05-23	35	7-59 days	1	2	56		No		2	1	0	0	0	0	0	0	0	0	0	0	0	0	2	2	2	16	2	No				2	1	Yes	1	1				1	1
386	2017-08-23T15:04:56.000+02:00	2017-08-23T15:12:21.000+02:00	2017-08-23	25	5	25060117021	2017-07-06	2017-06-01	35	7-59 days	1	2	52		No		2	1	0	0	0	0	0	0	0	0	0	0	0	0	2	2	2	16	2	No				2	1	Yes	1	1				1	1
402	2017-08-23T07:44:06.000-07:00	2017-08-23T08:16:55.000-07:00	2017-08-23	25	6	25060417038	2017-07-21	2017-06-04	47	7-59 days	1	2	73	75	Yes		1	0	0	0	0	0	0	0	0	0	0	0	0	0	2	2	2	16	2	No				1	1	Yes	1	1				1	1
371	2017-08-23T03:06:49.000-07:00	2017-08-23T03:24:14.000-07:00	2017-08-23	25	6	25060917020	2017-07-02	2017-06-09	23	7-59 days	2	2	72	62	Yes		1	0	0	0	0	0	0	0	0	0	0	0	0	0	2	2	2	16	2	No				1	1	Yes	1	1				1	1
390	2017-08-23T15:35:30.000+02:00	2017-09-27T09:15:00.000+02:00	2017-08-23	25	5	25061117028	2017-07-12	2017-07-11	1	0-6 days	2	2	49		No		2	0	0	0	0	0	0	0	0	0	0	0	0	0	2	2	2	16	2	No	2	No						1	2	2	No
395	2017-08-23T16:13:15.000+02:00	2017-08-23T16:21:27.000+02:00	2017-08-23	25	6	25061217031	2017-07-15	2017-06-12	33	7-59 days	1	2	62	62	Yes		1	0	1	0	0	0	0	0	0	0	0	0	0	0	2	2	2	16	2	No				2	1	Yes	1	1				1	1
406	2017-08-23T16:46:28.000+02:00	2017-08-23T17:03:09.000+02:00	2017-08-23	25	16	25061217044	2017-08-02	2017-06-12	51	7-59 days	2	1	73	76	Yes		1	0	0	0	0	0	0	0	0	0	0	0	0	0	2	2	2	16	2	No				1	1	Yes	1	1				1	1
405	2017-08-23T16:35:39.000+02:00	2017-08-23T16:46:20.000+02:00	2017-08-23	25	5	25061317042	2017-08-01	2017-06-13	49	7-59 days	1	2	56		No		2	1	0	0	0	0	0	0	0	0	0	0	0	0	2	2	2	16	2	No				2	1	Yes	1	1				1	1
404	2017-08-23T20:15:05.000+02:00	2017-08-23T20:44:59.000+02:00	2017-08-23	25	18	25061717053	2017-08-05	2017-06-17	49	7-59 days	1	1	46		No		2	1	0	0	0	0	0	0	0	0	0	0	0	0	2	2	2	16	2	No				2	1	Yes	1	1				1	1
409	2017-08-23T17:22:44.000+02:00	2017-08-23T17:30:34.000+02:00	2017-08-23	25	5	25061817050	2017-08-04	2017-06-18	47	7-59 days	2	2	60	62	Yes		1	0	0	0	0	0	0	0	0	0	0	0	0	0	2	2	1	16	2	No				1	1	Yes	1	2				1	2
100	2017-08-10T19:17:22.000+02:00	2017-08-10T19:34:30.000+02:00	2017-08-10	25	6	25062017019	2017-06-29	2017-06-20	9	7-59 days	2	2	56		No		2	1	0	0	0	0	0	0	0	0	0	0	0	0	2	2	2	16	2	No				2	1	Yes	1	1				1	1
388	2017-08-23T15:21:28.000+02:00	2017-08-23T15:29:13.000+02:00	2017-08-23	25	2	25062217024	2017-07-10	2017-06-22	18	7-59 days	1	2	63	61	Yes		1	1	0	0	0	0	0	0	0	0	0	0	0	0	2	2	2	16	2	No				2	1	Yes	1	1				1	1
400	2017-08-23T12:57:36.000+02:00	2017-08-23T19:29:03.000+02:00	2017-08-23	25	25	25062217046	2017-08-04	2017-06-22	43	7-59 days	1	2	52		No		2	0	1	0	0	0	0	0	0	0	0	0	0	0	2	2	2	16	2	No				2	1	Yes	1	1				1	1
397	2017-08-23T16:21:33.000+02:00	2017-08-23T16:29:22.000+02:00	2017-08-23	25	16	25062317045	2017-08-02	2017-06-23	40	7-59 days	2	2	49		No		2	0	0	0	0	0	0	0	0	0	0	0	0	0	2	2	2	16	2	No				2	2	No	2	1				2	2
411	2017-08-23T17:41:41.000+02:00	2017-08-23T17:52:14.000+02:00	2017-08-23	25	2	25062317048	2017-08-04	2017-06-23	42	7-59 days	2	2	63	65	Yes		1	0	0	0	0	0	0	0	0	0	0	0	0	0	2	2	2	16	2	No				1	1	Yes	1	1				1	1
399	2017-08-23T07:23:23.000-07:00	2017-08-23T07:44:06.000-07:00	2017-08-23	25	5	25062917037	2017-07-20	2017-06-29	21	7-59 days	2	2	68	66	Yes		1	1	0	0	0	0	0	0	0	0	0	0	0	0	2	2	2	16	2	No				2	1	Yes	1	1				1	1
383	2017-08-23T14:37:53.000+02:00	2017-08-23T14:48:18.000+02:00	2017-08-23	25	2	25063017023	2017-07-07	2017-06-30	7	7-59 days	1	2	67	69	Yes		1	0	0	0	0	0	0	0	0	0	0	0	0	0	2	2	2	16	2	No				1	1	Yes	1	1				1	1
370	2017-08-23T02:47:45.000-07:00	2017-08-23T03:06:48.000-07:00	2017-08-23	25	2	25070317025	2017-07-10	2017-07-03	7	7-59 days	1	2	64	64	Yes		1	1	0	0	0	1	0	0	0	0	0	0	0	0	2	2	2	16	2	No				2	1	Yes	1	1				1	1
384	2017-08-23T14:48:21.000+02:00	2017-08-23T14:56:36.000+02:00	2017-08-23	25	2	25070517022	2017-07-07	2017-07-05	2	0-6 days	1	2	76	74	Yes		1	0	0	0	1	0	0	0	0	0	0	0	0	0	2	2	2	16	2	No	1	Yes	1					1	1	1	Yes
368	2017-08-23T02:00:52.000-07:00	2017-10-16T06:49:36.000+02:00	2017-08-23	25	2	25070917026	2017-07-11	2017-07-09	2	0-6 days	1	2	65	66	Yes		1	1	0	0	0	0	0	0	0	0	0	0	0	0	2	2	2	16	2	No	1	Yes	1					1	1	1	Yes
394	2017-08-23T16:07:03.000+02:00	2017-08-23T16:13:09.000+02:00	2017-08-23	25	4	25070917040	2017-07-23	2017-07-09	14	7-59 days	2	2	70	68	Yes		1	1	0	0	0	0	0	0	0	0	0	0	0	0	2	2	2	16	2	No				2	1	Yes	1	1				1	1
396	2017-08-23T03:24:15.000-07:00	2017-08-23T07:23:22.000-07:00	2017-08-23	25	2	25071017031	2017-07-16	2017-07-10	6	0-6 days	1	2	60	63	Yes		1	0	0	0	1	0	0	0	0	0	0	0	0	0	2	2	2	16	2	No	1	Yes	1					1	1	1	Yes
393	2017-08-23T16:00:12.000+02:00	2017-08-23T16:06:58.000+02:00	2017-08-23	25	4	25071217039	2017-07-21	2017-07-12	9	7-59 days	1	2	72	74	Yes		1	0	0	0	0	0	0	0	0	0	0	0	0	0	2	2	2	16	2	No				1	1	Yes	1	1				1	1
391	2017-08-23T15:46:10.000+02:00	2017-09-08T09:18:21.000+02:00	2017-08-23	25	1	25071317026	2017-07-14	2017-07-13	1	0-6 days	1	2	70		No		1	0	1	0	0	0	0	0	0	0	0	0	0	0	2	2	2	16	2	No	1	Yes	1					1	1	1	Yes
407	2017-08-23T17:03:17.000+02:00	2017-08-23T17:12:08.000+02:00	2017-08-23	25	16	25071517043	2017-08-01	2017-07-15	17	7-59 days	1	2	55		No		2	0	0	0	0	0	0	0	0	0	0	0	0	0	2	2	2	16	2	No				2	2	No	2	1				2	2
385	2017-08-23T14:56:39.000+02:00	2017-08-23T15:04:53.000+02:00	2017-08-23	25	2	25071717034	2017-07-19	2017-07-17	2	0-6 days	2	2	42		No		2	0	0	0	0	0	0	0	0	0	0	0	0	0	2	2	2	16	2	No	2	No						1	2	2	No
389	2017-08-23T15:29:18.000+02:00	2017-08-23T15:35:26.000+02:00	2017-08-23	25	2	25071717036	2017-07-20	2017-07-17	3	0-6 days	2	2	41		No		2	0	0	0	0	0	0	0	0	0	0	0	0	0	2	2	2	16	2	No	2	No						1	2	2	No
403	2017-08-23T19:57:00.000+02:00	2017-08-23T20:15:01.000+02:00	2017-08-23	25	5	25071717049	2017-08-04	2017-07-17	18	7-59 days	1	2	65	63	Yes		1	0	0	0	0	0	0	0	0	0	0	0	0	0	2	2	2	16	2	No				2	1	Yes	1	1				1	1
387	2017-08-23T15:12:25.000+02:00	2017-08-23T15:21:24.000+02:00	2017-08-23	25	2	25071817035	2017-07-20	2017-07-18	2	0-6 days	1	2	44		No		2	0	0	0	0	0	0	0	0	0	0	0	0	0	2	2	2	16	2	No	2	No						1	2	2	No
408	2017-08-23T17:12:15.000+02:00	2017-08-23T17:22:36.000+02:00	2017-08-23	25	2	25071917041	2017-07-28	2017-07-19	9	7-59 days	1	2	64	66	Yes		1	0	0	0	1	0	0	0	0	0	0	0	0	0	2	2	2	16	2	No				2	1	Yes	1	1				1	1
398	2017-08-23T16:29:28.000+02:00	2017-08-23T16:35:32.000+02:00	2017-08-23	25	16	25072317052	2017-08-04	2017-07-23	12	7-59 days	1	2	73	69	Yes		1	0	0	0	0	0	0	0	0	0	0	0	0	0	2	2	2	16	2	No				1	1	Yes	1	1				1	1
401	2017-08-23T19:29:07.000+02:00	2017-08-23T19:56:56.000+02:00	2017-08-23	25	2	25072917047	2017-08-04	2017-07-29	6	0-6 days	1	2	70	68	Yes		1	0	0	0	0	0	0	0	0	0	0	0	0	0	2	2	2	16	2	No	1	Yes	1					1	1	1	Yes
410	2017-08-23T17:30:43.000+02:00	2017-08-23T17:41:33.000+02:00	2017-08-23	25	5	25072917051	2017-08-04	2017-07-29	6	0-6 days	1	2	52		No		2	1	0	0	0	0	0	0	0	0	0	0	0	0	2	2	2	16	2	No	1	Yes	1					1	1	1	Yes
429	2017-09-04T00:47:51.000-07:00	2017-09-04T01:49:39.000-07:00	2017-09-04	25	5	25073117054	2017-08-11	2017-07-31	11	7-59 days	2	2	77	74	Yes		1	0	0	0	0	0	0	0	0	0	0	0	0	0	2	2	2	16	2	No				1	1	Yes	1	1				1	1
2	2017-09-12T10:48:02.000+02:00	2017-09-12T10:50:43.000+02:00	2017-09-12	25	5	25080517055	2017-08-17	2017-08-05	12	7-59 days	1	2	52		No		2	1	0	0	0	0	0	0	0	0	0	0	0	0	2	2	2	16	2	No				2	1	Yes	1	1				1	1
1	2017-09-12T10:50:44.000+02:00	2017-09-12T10:55:41.000+02:00	2017-09-12	25	6	25081017056	2017-08-18	2017-08-10	8	7-59 days	1	2	68	62	Yes		1	0	0	0	0	0	0	0	0	0	0	0	0	0	2	2	2	16	2	No				1	1	Yes	1	1				1	1
512	2017-10-05T08:49:47.000+02:00	2017-10-05T09:11:49.000+02:00	2017-10-05	25	16	25081417059	2017-09-01	2017-08-14	18	7-59 days	2	2	74	72	Yes		1	0	0	0	0	0	0	0	0	0	0	0	0	0	2	2	2	16	2	No				1	1	Yes	1	1				1	1
510	2017-10-04T16:38:42.000+02:00	2017-10-05T08:31:57.000+02:00	2017-10-04	25	5	25082117057	2017-09-01	2017-08-21	11	7-59 days	1	2	88	84	Yes		1	0	0	0	0	0	0	0	0	0	0	0	0	0	2	2	2	16	2	No				1	1	Yes	1	1				1	1
511	2017-10-05T08:31:58.000+02:00	2017-10-05T08:49:46.000+02:00	2017-10-05	25	5	25082317058	2017-09-01	2017-08-23	9	7-59 days	2	2	65	62	Yes		1	0	0	0	0	0	0	0	0	0	0	0	0	0	2	2	2	16	2	No				1	1	Yes	1	1				1	1
103	2017-08-11T07:42:04.000+02:00	2017-08-11T07:47:36.000+02:00	2017-08-11	26	1	26011517015	2017-03-06	2017-01-15	50	7-59 days	1	2	63	60	Yes		1	0	0	0	0	0	0	0	0	0	0	0	0	0	2	2	2	16	2	No				1	1	Yes	1	1				1	1
102	2017-08-11T07:35:49.000+02:00	2017-08-11T07:42:03.000+02:00	2017-08-11	26	1	26012017014	2017-03-06	2017-01-20	45	7-59 days	1	2	42		No		2	0	0	0	0	0	0	0	0	0	0	0	0	0	2	2	2	16	2	No				2	2	No	2	1				2	2
142	2017-08-14T11:27:45.000+02:00	2017-08-14T11:56:10.000+02:00	2017-08-14	26	1	26012817027	2017-03-27	2017-01-28	58	7-59 days	1	2	66	63	Yes		1	0	0	0	0	0	0	0	0	0	0	0	0	0	2	2	2	16	2	No				1	1	Yes	1	1				1	1
105	2017-08-11T08:17:55.000+02:00	2017-08-11T08:22:49.000+02:00	2017-08-11	26	1	26012917018	2017-03-12	2017-01-29	42	7-59 days	2	2	49		No		2	0	0	0	1	0	0	0	0	0	0	0	0	0	2	2	2	16	2	No				2	1	Yes	1	1				1	1
152	2017-08-14T13:40:07.000+02:00	2017-08-14T14:13:58.000+02:00	2017-08-14	26	1	26012917030	2017-03-28	2017-01-29	58	7-59 days	2	2	40		No		2	0	0	0	0	0	0	0	0	0	0	0	0	0	2	2	2	16	2	No				2	2	No	2	1				2	2
131	2017-08-14T09:48:06.000+02:00	2017-08-14T09:51:21.000+02:00	2017-08-14	26	2	26020317021	2017-03-14	2017-02-03	39	7-59 days	2	2	51		No		2	0	0	0	0	0	0	0	0	0	0	0	0	0	2	2	2	16	2	No				2	2	No	2	1				2	2
144	2017-08-14T11:56:12.000+02:00	2017-08-14T13:04:10.000+02:00	2017-08-14	26	1	26020617032	2017-03-29	2017-02-06	51	7-59 days	2	2	44		No		2	0	0	0	0	0	0	0	0	0	0	0	0	0	2	2	2	16	2	No				2	2	No	2	1				2	2
136	2017-08-14T10:48:52.000+02:00	2017-08-14T10:53:06.000+02:00	2017-08-14	26	2	26021217025	2017-03-22	2017-02-12	38	7-59 days	2	2	78	77	Yes		1	0	0	0	1	0	0	0	0	0	0	0	0	0	2	2	2	16	2	No				2	1	Yes	1	1				1	1
146	2017-08-14T13:08:24.000+02:00	2017-08-14T13:24:43.000+02:00	2017-08-14	26	2	26021517028	2017-03-27	2017-02-15	40	7-59 days	1	1	49		No		2	0	0	0	1	0	0	0	0	0	0	0	0	0	2	2	2	16	2	No				2	1	Yes	1	1				1	1
160	2017-08-14T14:49:07.000+02:00	2017-08-14T15:23:49.000+02:00	2017-08-14	26	1	26021517036	2017-04-11	2017-02-15	55	7-59 days	2	2	67	63	Yes		1	0	0	0	0	0	0	0	0	0	0	0	0	0	2	2	2	16	2	No				1	1	Yes	1	1				1	1
106	2017-08-11T08:22:51.000+02:00	2017-08-11T09:00:08.000+02:00	2017-08-11	26	2	26021617019	2017-03-13	2017-01-16	56	7-59 days	1	2	36		No		2	0	0	0	0	0	0	0	0	0	0	0	0	0	2	1	2	16	2	No				2	2	No	2	2				2	2
132	2017-08-14T09:51:23.000+02:00	2017-08-14T09:55:16.000+02:00	2017-08-14	26	2	26021617022	2017-03-15	2017-01-16	58	7-59 days	1	2	57		No		2	0	0	0	0	0	0	0	0	0	0	0	0	0	2	2	2	16	2	No				2	2	No	2	1				2	2
138	2017-08-14T10:53:08.000+02:00	2017-08-14T11:27:43.000+02:00	2017-08-14	26	1	26021717026	2017-03-27	2017-02-17	38	7-59 days	2	2	43		No		2	0	0	0	1	0	0	0	0	0	0	0	0	0	2	2	2	16	2	No				2	1	Yes	1	1				1	1
135	2017-08-14T10:05:31.000+02:00	2017-08-14T10:48:50.000+02:00	2017-08-14	26	2	26022017024	2017-03-19	2017-02-20	27	7-59 days	1	1	47		No		2	0	0	0	0	0	0	0	0	0	0	0	0	0	2	2	2	16	2	No				2	2	No	2	1				2	2
159	2017-08-14T14:43:26.000+02:00	2017-08-14T14:49:02.000+02:00	2017-08-14	26	4	26022017035	2017-04-07	2017-02-20	46	7-59 days	1	2	68	73	Yes		1	1	0	0	0	0	0	0	0	0	0	0	0	0	2	2	2	16	2	No				2	1	Yes	1	1				1	1
161	2017-08-14T15:23:54.000+02:00	2017-08-14T15:52:18.000+02:00	2017-08-14	26	2	26022017037	2017-04-18	2017-02-20	57	7-59 days	1	2	76	74	Yes		1	0	0	0	1	0	0	0	0	0	0	0	0	0	2	2	2	16	2	No				2	1	Yes	1	1				1	1
104	2017-08-11T07:47:37.000+02:00	2017-08-11T08:17:54.000+02:00	2017-08-11	26	1	26022517016	2017-03-06	2017-02-25	9	7-59 days	1	2	47		No		2	0	0	0	0	0	0	0	0	0	0	0	0	0	2	2	1	16	2	No				2	2	No	2	2				2	2
107	2017-08-11T09:00:10.000+02:00	2017-10-12T11:48:48.000+02:00	2017-08-11	26	2	26022717020	2017-03-14	2017-02-27	15	7-59 days	1	2	78	80	Yes		1	0	0	0	0	0	0	0	0	0	0	0	0	0	2	2	2	16	2	No				1	1	Yes	1	1				1	1
165	2017-08-15T08:37:16.000+02:00	2017-08-15T08:42:35.000+02:00	2017-08-15	26	2	26030817038	2017-04-19	2017-03-08	42	7-59 days	2	2	43		No		2	0	0	0	0	0	0	0	0	0	0	0	0	0	2	2	2	16	2	No				2	2	No	1	1				2	2
166	2017-08-15T08:42:36.000+02:00	2017-08-15T08:46:04.000+02:00	2017-08-15	26	2	26030817039	2017-04-19	2017-03-08	42	7-59 days	1	2	56		No		2	0	0	0	0	0	0	0	0	0	0	0	0	0	2	2	2	16	2	No				2	2	No	2	1				2	2
158	2017-08-14T14:18:10.000+02:00	2017-08-14T14:43:21.000+02:00	2017-08-14	26	4	26031217034	2017-04-05	2017-03-12	24	7-59 days	2	2	68	73	Yes		1	0	0	0	0	0	0	0	0	0	0	0	0	0	2	2	1	16	2	No				1	1	Yes	1	2				1	2
147	2017-08-14T13:24:46.000+02:00	2017-08-14T13:40:04.000+02:00	2017-08-14	26	1	26031417029	2017-03-28	2017-03-14	14	7-59 days	2	2	63	60	Yes		1	0	0	0	1	0	0	0	0	0	0	0	0	0	2	2	2	16	2	No				2	1	Yes	1	1				1	1
134	2017-08-14T09:55:17.000+02:00	2017-08-14T10:05:30.000+02:00	2017-08-14	26	2	26031517023	2017-03-16	2017-03-15	1	0-6 days	1	2	60	62	Yes		1	1	0	0	0	0	0	0	0	0	0	0	0	0	2	2	2	16	2	No	1	Yes	1					1	1	1	Yes
168	2017-08-15T08:50:21.000+02:00	2017-08-15T08:55:13.000+02:00	2017-08-15	26	2	26031517141	2017-04-19	2017-03-15	35	7-59 days	1	2	46		No		2	0	0	0	0	0	0	0	0	0	0	0	0	0	2	2	2	16	2	No				2	2	No	2	1				2	2
153	2017-08-14T14:14:02.000+02:00	2017-08-14T14:18:06.000+02:00	2017-08-14	26	1	26031617031	2017-03-28	2017-03-16	12	7-59 days	1	2	56		No		2	0	0	0	1	0	0	0	0	0	0	0	0	0	2	2	2	16	2	No				2	1	Yes	1	1				1	1
145	2017-08-14T13:04:13.000+02:00	2017-08-14T13:08:21.000+02:00	2017-08-14	26	1	26031717033	2017-03-31	2017-03-17	14	7-59 days	1	2	42		No		2	0	0	0	0	0	0	0	0	0	0	0	0	0	2	2	2	16	2	No				2	2	No	1	1				2	2
167	2017-08-15T08:46:05.000+02:00	2017-08-15T08:50:19.000+02:00	2017-08-15	26	2	26032217040	2017-04-19	2017-03-22	28	7-59 days	2	2	49		No		2	0	0	0	0	0	0	0	0	0	0	0	0	0	2	2	2	16	2	No				2	2	No	2	1				2	2
175	2017-08-15T09:48:05.000+02:00	2017-08-15T10:25:57.000+02:00	2017-08-15	26	1	26032217045	2017-04-08	2017-03-22	17	7-59 days	2	2	64	61	Yes		1	0	0	0	0	0	0	0	0	0	0	0	0	0	2	2	2	16	2	No				1	1	Yes	1	1				1	1
181	2017-08-15T10:26:00.000+02:00	2017-08-15T11:23:30.000+02:00	2017-08-15	26	1	26041017046	2017-05-12	2017-04-10	32	7-59 days	2	2	51		No		2	0	0	0	0	0	0	0	0	0	0	0	0	0	2	2	2	16	2	No				2	2	No	2	1				2	2
169	2017-08-15T08:55:15.000+02:00	2017-08-15T09:00:18.000+02:00	2017-08-15	26	2	26041117043	2017-05-03	2017-04-11	22	7-59 days	1	2	76	76	Yes		1	0	0	0	0	0	0	0	0	0	0	0	0	0	2	2	2	16	2	No				1	1	Yes	1	1				1	1
182	2017-08-15T11:37:56.000+02:00	2017-08-15T11:43:06.000+02:00	2017-08-15	26	1	26041417048	2017-05-12	2017-04-14	28	7-59 days	2	2	64	67	Yes		1	0	0	0	0	0	0	0	0	0	0	0	0	0	2	2	2	16	2	No				1	1	Yes	1	1				1	1
192	2017-08-15T12:49:12.000+02:00	2017-08-15T12:54:01.000+02:00	2017-08-15	26	1	26041917050	2017-05-17	2017-04-19	28	7-59 days	1	2	48		No		2	0	0	0	0	0	0	0	0	0	0	0	0	0	2	2	2	16	2	No				2	2	No	2	1				2	2
174	2017-08-15T09:00:20.000+02:00	2017-08-15T09:48:03.000+02:00	2017-08-15	26	1	26042017044	2017-05-06	2017-04-20	16	7-59 days	1	2	57		No		2	1	0	0	0	0	0	0	0	0	0	0	0	0	2	2	2	16	2	No				2	1	Yes	2	1				2	2
191	2017-08-15T12:44:47.000+02:00	2017-08-15T12:49:07.000+02:00	2017-08-15	26	1	26042017051	2017-05-22	2017-04-20	32	7-59 days	2	1	36		No		2	0	0	0	0	0	0	0	0	0	0	0	0	0	2	2	2	16	2	No				2	2	No	2	1				2	2
184	2017-08-15T11:23:33.000+02:00	2017-08-15T11:44:40.000+02:00	2017-08-15	26	1	26042117047	2017-05-12	2017-04-21	21	7-59 days	2	2	47		No		2	0	0	0	0	0	0	0	0	0	0	0	0	0	2	2	2	16	2	No				2	2	No	2	1				2	2
194	2017-08-15T13:05:45.000+02:00	2017-08-15T13:16:02.000+02:00	2017-08-15	26	1	26042217056	2017-06-09	2017-04-22	48	7-59 days	1	2	39		No		2	0	0	0	0	0	0	0	0	0	0	0	0	0	2	2	2	16	2	No				2	2	No	2	1				2	2
196	2017-08-15T13:25:12.000+02:00	2017-08-15T13:29:47.000+02:00	2017-08-15	26	1	26042317054	2017-05-29	2017-04-23	36	7-59 days	2	2	47		No		2	0	0	0	0	0	0	0	0	0	0	0	0	0	2	2	2	16	2	No				2	2	No	2	1				2	2
211	2017-08-15T13:29:53.000+02:00	2017-08-15T16:34:24.000+02:00	2017-08-15	26	1	26042417053	2017-05-23	2017-04-24	29	7-59 days	1	2	62	62	Yes		1	0	0	0	0	0	0	0	0	0	0	0	0	0	2	2	2	16	2	No				1	1	Yes	1	1				1	1
200	2017-08-15T14:41:15.000+02:00	2017-08-15T15:16:16.000+02:00	2017-08-15	26	2	26042417062	2017-06-19	2017-04-24	56	7-59 days	2	1	75	75	Yes		1	0	0	0	0	0	0	0	0	0	0	0	0	0	2	2	2	16	2	No				1	1	Yes	1	1				1	1
189	2017-08-15T11:44:44.000+02:00	2017-08-15T12:36:05.000+02:00	2017-08-15	26	1	26042917049	2017-05-17	2017-04-29	18	7-59 days	2	2	50		No		2	0	0	0	0	0	0	0	0	0	0	0	0	0	2	2	2	16	2	No				2	2	No	2	1				2	2
190	2017-08-15T12:36:10.000+02:00	2017-08-15T12:44:43.000+02:00	2017-08-15	26	1	26043017052	2017-05-23	2017-04-30	23	7-59 days	1	2	50		No		2	0	0	0	0	0	0	0	0	0	0	0	0	0	2	2	2	16	2	No				2	2	No	2	1				2	2
201	2017-08-15T15:16:24.000+02:00	2017-08-15T15:50:33.000+02:00	2017-08-15	26	2	26050217061	2017-06-19	2017-05-02	48	7-59 days	1	2	67	66	Yes		1	0	0	0	0	0	0	0	0	0	0	0	0	0	2	2	2	16	2	No				1	1	Yes	1	1				1	1
195	2017-08-15T13:16:07.000+02:00	2017-08-15T13:25:06.000+02:00	2017-08-15	26	1	26050317055	2017-05-29	2017-05-03	26	7-59 days	1	2	40		No		2	0	0	0	0	0	0	0	0	0	0	0	0	0	2	2	2	16	2	No				2	2	No	2	1				2	2
210	2017-08-15T16:19:11.000+02:00	2017-08-15T16:28:14.000+02:00	2017-08-15	26	2	26050517059	2017-06-16	2017-05-05	42	7-59 days	1	2	63	65	Yes		1	0	0	0	1	0	0	0	0	0	0	0	0	0	2	2	1	16	2	No				2	1	Yes	2	2				2	2
209	2017-08-15T15:50:41.000+02:00	2017-08-15T16:19:03.000+02:00	2017-08-15	26	2	26050517060	2017-06-16	2017-05-05	42	7-59 days	2	2	48		No		2	0	0	0	0	0	0	0	0	0	0	0	0	0	2	2	2	16	2	No				2	2	No	2	1				2	2
193	2017-08-15T12:54:06.000+02:00	2017-08-15T13:05:40.000+02:00	2017-08-15	26	2	26050617057	2017-06-14	2017-05-06	39	7-59 days	1	2	50		No		2	0	0	0	0	0	0	0	0	0	0	0	0	0	2	2	2	16	2	No				2	2	No	2	1				2	2
199	2017-08-15T14:25:38.000+02:00	2017-08-15T14:41:08.000+02:00	2017-08-15	26	1	26050617068	2017-06-30	2017-05-06	55	7-59 days	1	2	50		No		2	1	0	0	1	0	0	0	0	0	0	0	0	0	2	2	2	16	2	No				2	1	Yes	1	1				1	1
212	2017-08-16T07:53:49.000+02:00	2017-08-16T07:58:14.000+02:00	2017-08-16	26	2	26051417058	2017-06-16	2017-05-14	33	7-59 days	2	2	69	70	Yes		1	1	0	0	0	0	0	0	0	0	0	0	0	0	2	2	2	16	2	No				2	1	Yes	1	1				1	1
436	2017-09-04T09:10:46.000-07:00	2017-09-04T10:04:53.000-07:00	2017-09-04	26	1	26051517066	2017-06-27	2017-05-15	43	7-59 days	1	2	60	63	Yes		1	0	0	0	0	0	0	0	0	0	0	0	0	0	2	2	2	16	2	No				1	1	Yes	1	1				1	1
324	2017-08-22T11:40:12.000+02:00	2017-08-22T11:48:15.000+02:00	2017-08-22	26	1	26052117067	2017-06-30	2017-05-21	40	7-59 days	2	2	42		No		2	0	0	0	0	0	0	0	0	0	0	0	0	0	2	2	2	16	2	No				2	2	No	2	1				2	2
302	2017-08-21T14:06:14.000+02:00	2017-08-21T14:20:15.000+02:00	2017-08-21	26	1	26052317076	2017-07-21	2017-05-23	59	7-59 days	1	2	62	60	Yes		1	1	0	0	0	0	0	0	0	0	0	0	0	0	2	2	2	16	2	No				2	1	Yes	1	1				1	1
197	2017-08-15T13:44:04.000+02:00	2017-08-15T13:48:34.000+02:00	2017-08-15	26	2	26053017070	2017-07-10	2017-05-30	41	7-59 days	1	2	63	63	Yes		1	0	0	0	0	0	0	0	0	0	0	0	0	0	2	2	2	16	2	No				1	1	Yes	1	1				1	1
305	2017-08-21T14:59:58.000+02:00	2017-08-21T15:04:57.000+02:00	2017-08-21	26	1	26060317080	2017-07-25	2017-06-03	52	7-59 days	1	1	55		No		2	0	0	0	0	0	0	0	0	0	0	0	0	0	2	2	2	16	2	No				2	2	No	2	1				2	2
310	2017-08-21T16:09:22.000+02:00	2017-08-21T18:06:52.000+02:00	2017-08-21	26	1	26060417064	2017-06-23	2017-06-04	19	7-59 days	1	2	51		No		2	0	0	0	0	0	0	0	0	0	0	0	0	0	2	2	2	16	2	No				2	2	No	2	1				2	2
298	2017-08-21T12:48:10.000+02:00	2017-08-21T13:42:59.000+02:00	2017-08-21	26	4	26060717063	2017-06-09	2017-06-07	2	0-6 days	2	2	54		No		2	0	0	0	0	0	0	0	0	0	0	0	0	0	2	2	1	16	2	No	2	No						2	2	2	No
307	2017-08-21T15:11:14.000+02:00	2017-08-21T15:58:19.000+02:00	2017-08-21	26	1	26061017083	2017-08-02	2017-06-10	53	7-59 days	2	2	50		No		2	0	0	0	0	0	0	0	0	0	0	0	0	0	2	2	2	16	2	No				2	2	No	2	1				2	2
301	2017-08-21T13:56:44.000+02:00	2017-08-21T14:06:08.000+02:00	2017-08-21	26	4	26061217065	2017-06-27	2017-06-12	15	7-59 days	2	2	70	69	Yes		1	1	0	0	1	1	0	0	0	0	0	0	0	1	2	2	1	15	1	Yes				2	1	Yes	2	2				2	2
439	2017-09-04T10:26:23.000-07:00	2017-09-04T10:33:47.000-07:00	2017-09-04	26	1	26061217074	2017-07-19	2017-07-17	2	0-6 days	1	2	51		No		2	1	0	0	0	0	0	0	0	0	0	0	0	0	2	2	1	16	2	No	1	Yes	2					2	2	2	No
198	2017-08-15T13:48:41.000+02:00	2017-08-15T14:25:31.000+02:00	2017-08-15	26	2	26061417069	2017-07-05	2017-06-14	21	7-59 days	1	2	45		No		2	0	0	0	0	0	0	0	0	0	0	0	0	0	2	2	2	16	2	No				2	2	No	2	1				2	2
300	2017-08-21T13:49:34.000+02:00	2017-08-21T13:56:39.000+02:00	2017-08-21	26	2	26061717073	2017-07-14	2017-06-17	27	7-59 days	1	2	50		No		2	0	0	0	0	0	0	0	0	0	0	0	0	0	2	2	2	16	2	No				2	2	No	2	1				2	2
437	2017-09-04T10:04:54.000-07:00	2017-09-04T10:21:55.000-07:00	2017-09-04	26	4	26061717078	2017-07-21	2017-06-16	35	7-59 days	1	2	40		No		2	0	0	0	0	0	0	0	0	0	0	0	0	0	2	2	2	16	2	No				2	2	No	2	1				2	2
303	2017-08-21T14:20:22.000+02:00	2017-08-21T14:53:58.000+02:00	2017-08-21	26	1	26061717081	2017-07-31	2017-06-17	44	7-59 days	2	2	45		No		2	0	0	0	0	0	0	0	0	0	0	0	0	0	2	2	2	16	2	No				2	2	No	2	1				2	2
444	2017-09-04T10:53:36.000-07:00	2017-09-27T10:53:17.000+02:00	2017-09-04	26	1	26061817087	2017-08-14	2017-06-18	57	7-59 days	1	2	61	63	Yes		1	0	0	0	0	0	0	0	0	0	0	0	0	0	2	2	2	16	2	No				1	1	Yes	1	1				1	1
312	2017-08-21T18:12:50.000+02:00	2017-08-21T18:18:34.000+02:00	2017-08-21	26	1	26062217079	2017-06-24	2017-06-22	2	0-6 days	2	2	57		No		2	0	0	0	0	0	0	0	0	0	0	0	0	0	2	2	2	16	2	No	2	No						1	2	2	No
556	2017-10-07T09:26:57.000+02:00	2017-10-07T09:59:09.000+02:00	2017-10-07	26	1	26062317090	2017-08-21	2017-06-23	59	7-59 days	1	2	60	60	Yes		1	0	0	0	0	0	0	0	0	0	0	0	0	0	2	2	2	16	2	No				1	2	No	1	1				1	1
306	2017-08-21T15:05:05.000+02:00	2017-08-21T15:11:05.000+02:00	2017-08-21	26	2	26062817072	2017-07-14	2017-06-28	16	7-59 days	2	2	75	74	Yes		1	0	0	0	0	0	0	0	0	0	0	0	0	0	2	2	2	16	2	No				1	1	Yes	1	1				1	1
442	2017-09-04T10:43:57.000-07:00	2017-09-04T10:48:47.000-07:00	2017-09-04	26	1	26062817091	2017-08-22	2017-06-28	55	7-59 days	2	1	40		No		2	0	0	0	0	0	0	0	0	0	0	0	0	0	2	1	2	16	2	No				2	2	No	2	2				2	2
308	2017-08-21T15:58:27.000+02:00	2017-08-21T16:04:29.000+02:00	2017-08-21	26	2	26062917071	2017-07-12	2017-06-29	13	7-59 days	2	2	36		No		2	0	0	0	0	0	0	0	0	0	0	0	0	0	2	2	1	16	2	No				2	2	No	2	2				2	2
438	2017-09-04T10:21:56.000-07:00	2017-09-04T10:26:23.000-07:00	2017-09-04	26	1	26062917081	2017-07-31	2017-06-29	32	7-59 days	1	2	39		No		2	0	0	0	0	0	0	0	0	0	0	0	0	0	2	2	2	16	2	No				2	2	No	2	1				2	2
445	2017-09-04T11:17:24.000-07:00	2017-09-04T12:04:25.000-07:00	2017-09-04	26	4	26070417078	2017-07-21	2017-07-04	17	7-59 days	1	2	65	68	Yes		1	0	0	0	0	0	0	0	0	0	0	0	0	0	2	2	2	16	2	No				2	1	Yes	1	1				1	1
299	2017-08-21T13:43:04.000+02:00	2017-08-21T13:49:29.000+02:00	2017-08-21	26	2	26070717081	2017-08-08	2017-07-07	32	7-59 days	1	2	41		No		2	0	0	0	0	0	0	0	0	0	0	0	0	0	2	2	2	16	2	No				2	2	No	2	1				2	2
443	2017-09-04T10:48:48.000-07:00	2017-09-04T10:53:35.000-07:00	2017-09-04	26	1	26071317089	2017-08-15	2017-07-13	33	7-59 days	2	2	50		Yes		2	1	0	0	0	0	0	0	0	0	0	0	0	0	2	2	2	16	2	No				2	1	Yes	1	1				1	1
309	2017-08-21T16:04:37.000+02:00	2017-08-21T16:09:14.000+02:00	2017-08-21	26	3	26071717075	2017-07-19	2017-07-17	2	0-6 days	1	2	54		No		2	1	0	0	0	0	0	0	0	0	0	0	0	0	2	2	2	16	2	No	1	Yes	1					1	1	1	Yes
311	2017-08-21T18:07:01.000+02:00	2017-08-21T18:12:41.000+02:00	2017-08-21	26	1	26072117084	2017-08-01	2017-07-21	11	7-59 days	1	2	57		No		2	0	0	0	0	0	0	0	0	0	0	0	0	0	2	2	2	16	2	No				2	2	No	2	1				2	2
441	2017-09-04T10:39:58.000-07:00	2017-09-04T10:43:56.000-07:00	2017-09-04	26	1	26073017088	2017-08-15	2017-07-30	16	7-59 days	2	1	53		No		2	0	0	0	0	0	0	0	0	0	0	0	0	0	2	2	2	16	2	No				2	2	No	2	1				2	2
551	2017-10-07T07:52:37.000+02:00	2017-10-07T07:57:58.000+02:00	2017-10-07	26	2	26080117083	2017-08-30	2017-08-01	29	7-59 days	2	2	72	71	Yes		1	0	0	0	0	0	0	0	0	0	0	0	0	0	2	2	2	16	2	No				1	1	Yes	1	1				1	1
440	2017-09-04T10:33:48.000-07:00	2017-09-04T10:39:58.000-07:00	2017-09-04	26	1	26080217086	2017-08-13	2017-08-02	11	7-59 days	1	1	37		No		2	1	0	0	0	0	0	0	0	0	0	0	0	1	2	2	2	15	1	Yes				2	1	Yes	2	2				2	2
554	2017-10-07T08:36:34.000+02:00	2017-10-07T09:02:32.000+02:00	2017-10-07	26	1	26080217094	2017-09-06	2017-08-02	35	7-59 days	2	2	69	71	Yes		1	0	0	0	0	0	0	0	0	0	0	0	0	0	2	2	2	16	2	No				1	1	Yes	1	1				1	1
550	2017-10-07T07:48:02.000+02:00	2017-10-07T07:52:36.000+02:00	2017-10-07	26	4	26080517084	2017-08-06	2017-08-05	1	0-6 days	1	2	55		No		2	1	0	0	0	0	0	0	0	0	0	0	0	0	2	2	2	16	2	No	1	Yes	2					1	2	2	No
548	2017-10-07T07:41:01.000+02:00	2017-10-07T07:44:46.000+02:00	2017-10-07	26	2	26081517101	2017-09-13	2017-08-15	29	7-59 days	2	2	27		No		2	0	0	0	0	0	0	0	0	0	0	0	0	0	2	2	2	16	2	No				2	2	No	2	1				2	2
549	2017-10-07T07:44:48.000+02:00	2017-10-07T07:48:00.000+02:00	2017-10-07	26	1	26081617099	2017-09-11	2017-08-16	26	7-59 days	2	2	58		No		2	0	0	0	0	0	0	0	0	0	0	0	0	0	2	2	2	16	2	No				2	2	No	2	1				2	2
557	2017-10-07T09:59:12.000+02:00	2017-10-07T11:35:48.000+02:00	2017-10-07	26	2	26081717102	2017-09-13	2017-08-17	27	7-59 days	2	2	68	71	Yes		1	0	0	0	0	0	0	0	0	0	0	0	0	0	2	2	2	16	2	No				1	2	No	1	1				1	1
547	2017-10-07T07:19:52.000+02:00	2017-10-07T07:41:00.000+02:00	2017-10-07	26	4	26082317092	2017-09-05	2017-08-23	13	7-59 days	2	2	50		No		2	0	0	0	0	0	0	0	0	0	0	0	0	0	2	2	2	16	2	No				2	2	No	2	1				2	2
553	2017-10-07T08:22:15.000+02:00	2017-10-07T08:36:32.000+02:00	2017-10-07	26	4	26082517098	2017-09-08	2017-08-25	14	7-59 days	2	2	70	72	Yes		1	0	0	0	0	0	0	0	0	0	0	0	0	0	2	2	2	16	2	No				1	1	Yes	1	1				1	1
528	2017-10-07T08:47:25.000+02:00	2017-10-07T09:42:26.000+02:00	2017-10-07	26	1	26082517103	2017-09-14	2017-08-25	20	7-59 days	2	2	52		No		2	1	0	1	0	0	0	0	0	0	0	0	0	1	2	2	2	15	1	Yes				2	1	Yes	1	2				1	2
555	2017-10-07T09:02:34.000+02:00	2017-10-07T09:26:55.000+02:00	2017-10-07	26	1	26090217100	2017-09-12	2017-09-02	10	7-59 days	2	2	77	73	Yes		1	0	0	0	0	0	0	0	0	0	0	0	0	0	2	2	2	16	2	No				1	1	Yes	1	1				1	1
529	2017-10-07T09:42:26.000+02:00	2017-10-07T09:57:26.000+02:00	2017-10-07	26	4	26090417097	2017-09-08	2017-09-04	4	0-6 days	2	2	63	61	Yes		1	1	0	0	0	0	0	0	0	0	0	0	0	0	2	2	2	16	2	No	1	Yes	1					1	1	1	Yes
562	2017-10-17T08:54:08.000+02:00	2017-10-17T10:17:23.000+02:00	2017-10-17	26	4	26090617095	2017-09-07	2017-09-06	1	0-6 days	1	2	53		No		2	1	0	0	0	0	0	0	0	0	0	0	0	0	2	2	2	16	2	No	1	Yes	1					1	1	1	Yes
530	2017-10-07T09:57:26.000+02:00	2017-10-12T09:40:09.000+02:00	2017-10-07	26	4	26090617096	2017-09-07	2017-09-06	1	0-6 days	1	2	54		No		2	1	0	0	0	0	0	0	0	0	0	0	0	0	2	2	2	16	2	No	1	Yes	1					1	1	1	Yes
133	2017-08-11T20:34:25.000+02:00	2017-08-14T10:04:02.000+02:00	2017-08-11	29	2	29010717004	2017-02-27	2017-01-07	51	7-59 days	2	2	64	61	Yes		1	1	0	0	1	0	0	0	0	0	0	0	0	0	2	2	2	16	2	No				2	1	Yes	1	1				1	1
137	2017-08-14T10:04:03.000+02:00	2017-08-14T11:13:26.000+02:00	2017-08-14	29	1	29012517005	2017-03-19	2017-01-25	53	7-59 days	1	1	78	81	Yes		1	1	0	0	0	0	0	0	0	0	0	0	0	0	2	2	2	16	2	No				2	1	Yes	1	1				1	1
139	2017-08-14T11:13:26.000+02:00	2017-08-14T11:47:43.000+02:00	2017-08-14	29	2	29012617006	2017-03-20	2017-01-26	53	7-59 days	2	2	65	64	Yes		1	1	0	0	1	1	0	0	0	0	1	0	0	0	2	2	1	15	1	Yes				2	1	Yes	1	2				1	2
149	2017-08-14T13:59:17.000+02:00	2017-08-14T14:05:31.000+02:00	2017-08-14	29	2	29012717010	2017-03-25	2017-01-27	57	7-59 days	1	2	44		No		2	0	0	0	0	0	0	0	0	0	0	0	0	0	2	2	2	16	2	No				2	2	No	2	1				2	2
155	2017-08-14T14:21:11.000+02:00	2017-08-14T14:37:30.000+02:00	2017-08-14	29	1	29021117007	2017-03-21	2017-02-11	38	7-59 days	2	1	71	69	Yes		1	1	0	0	0	0	0	0	0	0	0	0	0	0	2	2	2	16	2	No				1	1	Yes	1	1				1	1
151	2017-08-14T14:11:15.000+02:00	2017-08-14T14:15:20.000+02:00	2017-08-14	29	3	29022417012	2017-04-10	2017-02-24	45	7-59 days	1	2	51		No		2	0	0	0	0	0	0	0	0	0	0	0	0	0	2	2	2	16	2	No				2	2	No	2	1				2	2
141	2017-08-14T11:52:04.000+02:00	2017-08-14T11:55:16.000+02:00	2017-08-14	29	3	29022517008	2017-03-24	2017-02-25	27	7-59 days	2	2	42		No		2	0	0	0	0	0	0	0	0	0	0	0	0	0	2	2	2	16	2	No				2	2	No	1	1				2	2
156	2017-08-14T14:37:31.000+02:00	2017-08-14T14:48:47.000+02:00	2017-08-14	29	3	29022817013	2017-04-14	2017-02-28	45	7-59 days	2	2	53		No		2	1	0	0	0	0	0	0	0	0	0	0	0	0	2	2	2	16	2	No				2	1	Yes	1	1				1	1
143	2017-08-14T11:55:17.000+02:00	2017-08-14T12:00:28.000+02:00	2017-08-14	29	3	29030617009	2017-03-24	2017-03-06	18	7-59 days	1	2	40		No		2	0	0	0	0	0	0	0	0	0	0	0	0	0	2	2	1	16	2	No				2	2	No	1	2				2	2
150	2017-08-14T14:05:32.000+02:00	2017-08-14T14:11:14.000+02:00	2017-08-14	29	3	29030717011	2017-03-26	2017-03-07	19	7-59 days	2	2	48		No		2	0	0	0	0	0	0	0	0	0	0	0	0	0	2	2	2	16	2	No				2	2	No	2	1				2	2
140	2017-08-14T11:47:44.000+02:00	2017-08-14T11:52:03.000+02:00	2017-08-14	29	3	29031417016	2017-05-12	2017-03-14	59	7-59 days	1	1	47		No		2	0	0	0	0	0	0	0	0	0	0	0	0	0	2	2	2	16	2	No				2	2	No	2	1				2	2
148	2017-08-14T12:00:29.000+02:00	2017-08-14T13:59:15.000+02:00	2017-08-14	29	3	29040417017	2017-05-18	2017-04-04	44	7-59 days	1	2	33		No		2	0	0	0	0	0	0	0	0	0	0	0	0	0	2	2	2	16	2	No				2	2	No	2	1				2	2
154	2017-08-14T14:15:21.000+02:00	2017-08-14T14:21:10.000+02:00	2017-08-14	29	2	29041417014	2017-04-21	2017-04-14	7	7-59 days	2	2	50		No		2	0	0	0	0	0	0	0	0	0	0	0	0	0	2	2	2	16	2	No				2	2	No	2	1				2	2
157	2017-08-14T14:48:49.000+02:00	2017-08-14T14:52:13.000+02:00	2017-08-14	29	2	29050317015	2017-05-07	2017-05-03	4	0-6 days	1	2	51		No		2	1	0	0	0	0	0	0	0	0	0	0	0	0	2	2	2	16	2	No	1	Yes	1					1	1	1	Yes
319	2017-08-22T10:10:12.000+02:00	2017-08-22T10:46:46.000+02:00	2017-08-22	29	3	29051317022	2017-06-29	2017-05-13	47	7-59 days	1	1	72	78	Yes		1	0	0	0	1	0	0	0	0	0	0	0	0	0	2	2	2	16	2	No				2	1	Yes	1	1				1	1
320	2017-08-22T10:46:47.000+02:00	2017-08-22T10:50:31.000+02:00	2017-08-22	29	3	29051417019	2017-06-09	2017-05-14	26	7-59 days	1	2	64	62	Yes		1	0	0	0	1	0	0	0	0	0	0	0	0	0	2	2	2	16	2	No				2	1	Yes	1	1				1	1
325	2017-08-22T11:48:16.000+02:00	2017-08-22T12:27:17.000+02:00	2017-08-22	29	3	29051517018	2017-06-04	2017-05-15	20	7-59 days	1	1	67	64	Yes		1	0	0	0	1	0	0	0	0	0	0	0	0	0	2	2	2	16	2	No				2	1	Yes	1	1				1	1
321	2017-08-22T10:50:31.000+02:00	2017-08-22T11:09:18.000+02:00	2017-08-22	29	18	29052617021	2017-06-26	2017-06-25	1	0-6 days	1	2	60	60	Yes	58	0	0	0	0	0	0	0	0	0	0	0	0	0	0	2	2	2	16	2	No	2	No						1	2	2	No
323	2017-08-22T11:13:23.000+02:00	2017-08-22T11:40:11.000+02:00	2017-08-22	29	2	29061817023	2017-07-11	2017-06-18	23	7-59 days	1	1	37		No		2	0	0	0	0	0	0	0	0	0	0	0	0	0	2	2	2	16	2	No				2	2	No	2	1				2	2
322	2017-08-22T11:09:18.000+02:00	2017-08-22T11:13:23.000+02:00	2017-08-22	29	3	29062517020	2017-06-26	2017-06-25	1	0-6 days	1	2	63	61	Yes		1	0	1	0	0	0	0	0	0	0	0	0	0	0	2	2	2	16	2	No	1	Yes	1					1	1	1	Yes
500	2017-09-27T08:34:34.000+02:00	2017-09-27T09:10:43.000+02:00	2017-09-27	29	2	29071317024	2017-07-18	2017-07-13	5	0-6 days	2	2	34		No		2	0	0	0	0	0	0	0	0	0	0	0	0	0	2	2	1	16	2	No	2	No						2	2	2	No
503	2017-09-27T09:53:04.000+02:00	2017-09-27T09:56:35.000+02:00	2017-09-27	29	2	29071917030	2017-08-31	2017-07-19	43	7-59 days	2	2	60	61	Yes		1	0	0	0	0	0	0	0	0	0	0	0	0	0	2	2	2	16	2	No				1	1	Yes	1	1				1	1
497	2017-09-27T23:45:30.000+02:00	2017-10-02T08:41:07.000+02:00	2017-09-27	29	18	29073117027	2017-08-24	2017-07-31	24	7-59 days	1	2	62	61	Yes		1	0	0	0	0	0	0	0	0	0	0	0	0	0	2	2	2	16	2	No				1	1	Yes	1	1				1	1
501	2017-09-27T09:10:43.000+02:00	2017-09-27T09:30:43.000+02:00	2017-09-27	29	18	29080717025	2017-08-16	2017-08-07	9	7-59 days	2	2	60	62	Yes		1	0	0	0	0	0	0	0	0	0	0	0	0	0	2	2	2	16	2	No				1	1	Yes	1	1				1	1
494	2017-09-26T08:46:10.000+02:00	2017-09-26T19:27:45.000+02:00	2017-09-26	29	2	29081317028	2017-08-24	2017-08-13	11	7-59 days	1	2	79	78	Yes		1	0	0	0	0	0	0	0	0	0	0	0	0	0	2	2	2	16	2	No				1	1	Yes	1	1				1	1
498	2017-09-26T20:27:10.000+02:00	2017-09-27T07:53:59.000+02:00	2017-09-26	29	2	29082017026	2017-08-21	2017-08-20	1	0-6 days	2	2	63	63	Yes		1	1	0	0	0	0	0	0	0	0	0	0	0	0	2	2	2	16	2	No	1	Yes	1					1	1	1	Yes
499	2017-09-27T07:53:59.000+02:00	2017-09-27T08:34:34.000+02:00	2017-09-27	29	2	29082317029	2017-08-25	2017-08-23	2	0-6 days	1	2	75	75	Yes		1	1	0	0	0	0	0	0	0	0	0	0	0	0	2	2	2	16	2	No	1	Yes	1					1	1	1	Yes
496	2017-09-26T20:09:32.000+02:00	2017-09-26T20:27:10.000+02:00	2017-09-26	29	18	29082717031	2017-09-05	2017-08-27	9	7-59 days	2	2	71	70	Yes		1	0	0	0	0	0	0	0	0	0	0	0	0	0	2	2	2	16	2	No				1	1	Yes	1	1				1	1
176	2017-08-15T09:44:14.000+02:00	2017-08-15T10:28:31.000+02:00	2017-08-15	35	5	35020817006	2017-04-07	2017-02-08	58	7-59 days	2	2	54		No		2	0	0	0	0	0	0	0	0	0	0	0	0	0	2	2	2	16	2	No				2	2	No	2	1				2	2
177	2017-08-15T10:28:33.000+02:00	2017-08-15T10:31:50.000+02:00	2017-08-15	35	5	35030117007	2017-04-07	2017-03-01	37	7-59 days	2	2	63	64	Yes		1	1	0	0	0	0	0	0	0	0	0	0	0	0	2	2	2	16	2	No				1	1	Yes	1	1				1	1
170	2017-08-15T09:02:25.000+02:00	2017-08-15T09:07:48.000+02:00	2017-08-15	35	3	35030417003	2017-04-02	2017-03-04	29	7-59 days	2	2	68	69	Yes		1	1	0	0	1	0	0	0	0	0	0	0	0	0	2	2	2	16	2	No				2	1	Yes	2	1				2	2
162	2017-08-14T14:52:15.000+02:00	2017-08-14T16:11:33.000+02:00	2017-08-14	35	2	35031017001	2017-03-26	2017-03-10	16	7-59 days	2	2	62	63	Yes		1	0	0	0	0	0	0	0	0	0	0	0	0	0	2	2	2	16	2	No				1	1	Yes	1	1				1	1
172	2017-08-15T09:13:42.000+02:00	2017-08-15T09:19:05.000+02:00	2017-08-15	35	2	35031217004	2017-04-03	2017-03-12	22	7-59 days	1	2	56		No		2	0	0	0	0	0	0	0	0	0	0	0	0	0	2	2	2	16	2	No				2	2	No	1	1				2	2
173	2017-08-15T09:19:07.000+02:00	2017-08-15T09:44:12.000+02:00	2017-08-15	35	5	35031717005	2017-04-07	2017-03-17	21	7-59 days	2	2	50		No		2	1	0	0	0	0	0	0	0	0	0	0	0	0	2	2	2	16	2	No				2	1	Yes	1	1				1	1
171	2017-08-15T09:07:50.000+02:00	2017-08-15T09:13:40.000+02:00	2017-08-15	35	4	35031817002	2017-03-31	2017-03-18	13	7-59 days	2	2	50		No		2	0	0	0	0	0	0	0	0	0	0	0	0	0	2	2	2	16	2	No				2	2	No	2	1				2	2
178	2017-08-15T10:31:53.000+02:00	2017-08-15T10:55:27.000+02:00	2017-08-15	35	4	35032817008	2017-04-07	2017-03-28	10	7-59 days	1	2	61	72	Yes		1	0	0	0	0	0	0	0	0	0	0	0	0	0	2	2	2	16	2	No				1	1	Yes	2	1				1	1
179	2017-08-15T10:55:29.000+02:00	2017-08-15T11:07:58.000+02:00	2017-08-15	35	5	35040517009	2017-05-18	2017-04-15	33	7-59 days	2	2	62	64	Yes		1	0	0	0	0	0	0	0	0	0	0	0	0	0	2	2	2	16	2	No				1	1	Yes	2	1				1	1
180	2017-08-15T11:08:01.000+02:00	2017-08-15T11:35:43.000+02:00	2017-08-15	35	2	35040717010	2017-05-26	2017-04-07	49	7-59 days	1	2	52		No		2	0	0	0	0	0	0	0	0	0	0	0	0	0	2	2	2	16	2	No				2	2	No	2	1				2	2
225	2017-08-16T09:28:48.000+02:00	2017-08-16T14:25:50.000+02:00	2017-08-16	35	4	35041617016	2017-06-10	2017-04-16	55	7-59 days	2	1	65	63	Yes		1	0	0	0	0	0	0	0	0	0	0	0	0	0	2	2	2	16	2	No				1	1	Yes	1	1				1	1
183	2017-08-15T11:35:46.000+02:00	2017-08-15T11:40:51.000+02:00	2017-08-15	35	2	35042217011	2017-05-29	2017-04-22	37	7-59 days	1	2	47		No		2	1	0	0	0	0	0	0	0	0	0	0	0	0	2	2	2	16	2	No				2	1	Yes	1	1				1	1
336	2017-08-22T15:16:21.000+02:00	2017-08-22T15:32:40.000+02:00	2017-08-22	35	2	35050517020	2017-06-30	2017-05-05	56	7-59 days	2	1	66	61	Yes		1	0	0	0	0	0	0	0	0	0	0	0	0	0	2	2	2	16	2	No				1	1	Yes	1	1				1	1
187	2017-08-15T12:17:26.000+02:00	2017-08-15T12:22:24.000+02:00	2017-08-15	35	2	35050917014	2017-06-08	2017-05-09	30	7-59 days	1	2	62	60	Yes		1	0	0	0	0	0	0	0	0	0	0	0	0	0	2	2	2	16	2	No				1	1	Yes	1	1				1	1
185	2017-08-15T11:40:55.000+02:00	2017-08-15T12:12:13.000+02:00	2017-08-15	35	1	35051117012	2017-06-05	2017-04-11	55	7-59 days	1	2	44		No		2	0	0	0	0	0	0	0	0	0	0	0	0	0	2	2	2	16	2	No				2	2	No	2	1				2	2
342	2017-08-22T07:19:12.000-07:00	2017-08-22T12:11:14.000-07:00	2017-08-22	35	2	35051717025	2017-07-08	2017-05-17	52	7-59 days	2	1	61	63	Yes		1	0	0	0	0	0	0	0	0	0	0	0	0	0	2	2	2	16	2	No				1	1	Yes	1	1				1	1
367	2017-08-23T01:28:26.000-07:00	2017-08-23T02:00:52.000-07:00	2017-08-23	35	2	35052417031	2017-07-17	2017-05-24	54	7-59 days	1	1	60	63	Yes		1	0	0	0	0	0	0	0	0	0	0	0	0	0	2	2	2	16	2	No				1	1	Yes	2	1				1	1
202	2017-08-15T12:22:27.000+02:00	2017-08-15T15:54:21.000+02:00	2017-08-15	35	2	35052517015	2017-06-08	2017-05-25	14	7-59 days	1	2	61	62	Yes		1	0	0	0	0	0	0	0	0	0	0	0	0	0	2	2	2	16	2	No				1	1	Yes	1	1				1	1
186	2017-08-15T12:12:15.000+02:00	2017-08-15T12:17:23.000+02:00	2017-08-15	35	2	35052917013	2017-06-05	2017-05-29	7	7-59 days	2	2	46		No		2	0	0	0	0	0	0	0	0	0	0	0	0	0	2	2	2	16	2	No				2	2	No	2	1				2	2
164	2017-08-15T08:54:01.000+02:00	2017-08-15T09:02:23.000+02:00	2017-08-15	35	2	35052917023	2017-07-04	2017-05-29	36	7-59 days	1	2	56		No		2	0	0	0	0	0	0	0	0	0	0	0	0	0	2	2	2	16	2	No				2	2	No	2	1				2	2
213	2017-08-16T08:29:15.000+02:00	2017-08-16T09:20:13.000+02:00	2017-08-16	35	5	35060317017	2017-06-23	2017-06-03	20	7-59 days	2	2	60	62	Yes		1	0	0	0	0	0	0	0	0	0	0	0	0	0	2	2	2	16	2	No				1	1	Yes	1	1				1	1
354	2017-08-22T12:11:15.000-07:00	2017-08-22T12:51:17.000-07:00	2017-08-22	35	4	35060717033	2017-07-24	2017-06-07	47	7-59 days	1	2	56		No		2	1	0	0	0	0	0	0	0	0	0	0	0	0	2	2	2	16	2	No				2	1	Yes	1	1				1	1
531	2017-10-07T07:33:18.000+02:00	2017-10-07T08:05:46.000+02:00	2017-10-07	35	5	35060917052	2017-09-07	2017-09-06	1	0-6 days	1	2	66	64	Yes		1	1	0	0	0	0	0	0	0	0	0	0	0	0	2	2	2	16	2	No	1	Yes	1					1	1	1	Yes
359	2017-08-22T13:51:13.000-07:00	2017-08-22T21:52:32.000-07:00	2017-08-22	35	5	35061317029	2017-07-17	2017-06-13	34	7-59 days	1	1	52		No		2	1	0	0	0	0	0	0	0	0	0	0	0	0	2	2	2	16	2	No				2	1	Yes	1	1				1	1
365	2017-08-22T21:52:32.000-07:00	2017-08-23T01:12:23.000-07:00	2017-08-22	35	4	35061417032	2017-07-20	2017-06-14	36	7-59 days	1	2	64	65	Yes		1	0	0	0	0	0	0	0	0	0	0	0	0	0	2	2	2	16	2	No				1	1	Yes	1	1				1	1
214	2017-08-16T09:20:14.000+02:00	2017-08-16T09:28:48.000+02:00	2017-08-16	35	4	35061717018	2017-06-24	2017-06-17	7	7-59 days	1	2	63	60	Yes		1	0	0	0	0	0	0	0	0	0	0	0	0	0	2	2	2	16	2	No				1	1	Yes	1	1				1	1
163	2017-08-14T16:11:35.000+02:00	2017-08-15T08:54:00.000+02:00	2017-08-14	35	2	35062217024	2017-07-04	2017-06-22	12	7-59 days	1	2	60	62	Yes		1	0	0	0	0	0	0	0	0	0	0	0	0	0	2	2	1	16	2	No				1	1	Yes	2	2				1	2
333	2017-08-22T15:06:57.000+02:00	2017-08-22T15:16:20.000+02:00	2017-08-22	35	5	35062717019	2017-06-29	2017-06-27	2	0-6 days	1	2	52		No		2	1	0	0	0	0	0	0	0	0	0	0	0	0	2	2	2	16	2	No	1	Yes	1					1	1	1	Yes
560	2017-10-17T08:44:18.000+02:00	2017-10-17T08:49:48.000+02:00	2017-10-17	35	2	35062717021	2017-07-02	2017-06-27	5	0-6 days	2	1	50		No		2	1	0	0	0	0	0	0	0	0	0	0	0	0	2	2	2	16	2	No	1	Yes	1					1	1	1	Yes
355	2017-08-22T12:51:17.000-07:00	2017-08-22T13:51:13.000-07:00	2017-08-22	35	5	35062817028	2017-07-11	2017-06-28	13	7-59 days	1	2	65	62	Yes		1	0	0	0	0	0	0	0	0	0	0	0	0	0	2	2	2	16	2	No				1	1	Yes	1	1				1	1
341	2017-08-22T07:06:51.000-07:00	2017-08-22T07:19:12.000-07:00	2017-08-22	35	2	35070117022	2017-07-02	2017-07-01	1	0-6 days	1	2	58		No		2	1	0	0	0	0	0	0	0	0	0	0	0	0	2	2	2	16	2	No	1	Yes	1					1	1	1	Yes
337	2017-08-22T06:56:39.000-07:00	2017-08-22T07:00:39.000-07:00	2017-08-22	35	2	35070217026	2017-07-09	2017-07-02	7	7-59 days	2	2	50		No		2	0	0	0	0	0	0	0	0	0	0	0	0	0	2	2	2	16	2	No				2	2	No	2	1				2	2
332	2017-08-22T14:52:37.000+02:00	2017-08-22T15:06:56.000+02:00	2017-08-22	35	5	35071317030	2017-07-17	2017-07-13	4	0-6 days	2	1	50		No		2	0	0	0	0	0	0	0	0	0	0	0	0	0	2	2	2	16	2	No	2	No						1	2	2	No
546	2017-10-07T01:04:07.000+02:00	2017-10-07T07:19:51.000+02:00	2017-10-07	35	4	35071317043	2017-08-25	2017-07-13	43	7-59 days	1	1	37		No		2	1	0	0	0	0	0	0	0	0	0	0	0	0	2	2	2	16	2	No				2	1	Yes	1	1				1	1
527	2017-10-06T10:13:40.000+02:00	2017-10-06T10:27:55.000+02:00	2017-10-06	35	2	35071417049	2017-08-30	2017-07-14	47	7-59 days	1	2	66	64	Yes		1	0	0	0	0	0	0	0	0	0	0	0	0	0	2	2	2	16	2	No				1	1	Yes	1	1				1	1
420	2017-09-03T21:39:33.000+02:00	2017-09-03T21:44:40.000+02:00	2017-09-03	35	4	35072017027	2017-07-10	2017-05-20	51	7-59 days	1	2	67	65	Yes		1	1	0	0	0	0	0	0	0	0	0	0	0	0	2	2	1	16	2	No				2	1	Yes	2	2				2	2
422	2017-09-03T21:48:16.000+02:00	2017-09-03T21:52:41.000+02:00	2017-09-03	35	3	35072817045	2017-07-28	2017-07-25	3	0-6 days	1	2	56		No		2	0	0	0	0	0	0	0	0	0	0	0	0	0	2	2	2	16	2	No	2	No						1	2	2	No
366	2017-08-23T01:12:23.000-07:00	2017-08-23T01:28:25.000-07:00	2017-08-23	35	3	35073117034	2017-07-31	2017-07-31	0	0-6 days	2	2	54		No		2	1	0	0	0	0	0	0	0	0	0	0	0	0	2	2	2	16	2	No	1	Yes	1					1	1	1	Yes
338	2017-08-22T07:00:39.000-07:00	2017-08-22T07:06:51.000-07:00	2017-08-22	35	2	35080117035	2017-08-09	2017-08-01	8	7-59 days	1	2	56		No		2	0	0	0	0	0	0	0	0	0	0	0	0	0	2	2	2	16	2	No				2	2	No	2	1				2	2
415	2017-09-03T21:17:46.000+02:00	2017-09-03T21:21:30.000+02:00	2017-09-03	35	3	35080517036	2017-08-11	2017-08-05	6	0-6 days	1	2	52		No		2	0	0	0	0	0	0	0	0	0	0	0	0	0	2	2	2	16	2	No	2	No						1	2	2	No
414	2017-09-03T21:12:50.000+02:00	2017-09-03T21:17:46.000+02:00	2017-09-03	35	2	35080917037	2017-08-10	2017-08-09	1	0-6 days	2	2	70	53	No	55	2	0	0	0	0	0	0	0	0	0	0	0	0	0	2	2	2	16	2	No	2	No						1	2	2	No
421	2017-09-03T21:44:41.000+02:00	2017-09-03T21:48:16.000+02:00	2017-09-03	35	4	35080917039	2017-08-24	2017-08-09	15	7-59 days	2	2	52		No		2	0	0	0	0	0	0	0	0	0	0	0	0	0	2	2	2	16	2	No				2	2	No	2	1				2	2
419	2017-09-03T21:34:41.000+02:00	2017-09-03T21:39:32.000+02:00	2017-09-03	35	4	35081017044	2017-08-25	2017-08-10	15	7-59 days	2	2	48		No		2	0	0	0	0	0	0	0	0	0	0	0	0	0	2	2	2	16	2	No				2	2	No	2	1				2	2
417	2017-09-03T21:27:59.000+02:00	2017-09-03T21:31:14.000+02:00	2017-09-03	35	4	35081317040	2017-08-24	2017-08-13	11	7-59 days	1	2	56		No		2	0	0	0	0	0	0	0	0	0	0	0	0	0	2	2	2	16	2	No				2	2	No	2	1				2	2
418	2017-09-03T21:31:15.000+02:00	2017-09-03T21:34:40.000+02:00	2017-09-03	35	4	35081417042	2017-08-24	2017-08-14	10	7-59 days	1	2	57		No		2	0	0	0	0	0	0	0	0	0	0	0	0	0	2	2	2	16	2	No				2	2	No	2	1				2	2
412	2017-09-03T20:41:23.000+02:00	2017-09-03T21:08:40.000+02:00	2017-09-03	35	4	35081517038	2017-08-16	2017-08-15	1	0-6 days	2	2	74	76	Yes		1	1	0	0	0	0	0	0	0	0	0	0	0	0	1	1	1	16	2	No	1	Yes	1					2	1	2	No
477	2017-09-11T11:47:00.000+02:00	2017-09-11T12:08:36.000+02:00	2017-09-11	35	4	35081717046	2017-08-26	2017-08-17	9	7-59 days	2	2	64	71	Yes		1	0	0	0	0	0	1	0	0	0	0	0	0	0	2	2	2	15	1	Yes				2	1	Yes	1	2				1	2
525	2017-10-06T08:59:59.000+02:00	2017-10-06T09:22:55.000+02:00	2017-10-06	35	2	35081917048	2017-08-28	2017-08-19	9	7-59 days	2	2	77	60	Yes		1	0	0	0	0	0	0	0	0	0	0	0	0	0	2	2	2	16	2	No				1	1	Yes	1	1				1	1
416	2017-09-03T21:21:31.000+02:00	2017-09-03T21:27:58.000+02:00	2017-09-03	35	4	35082217041	2017-08-24	2017-08-22	2	0-6 days	1	2	56		No		2	0	0	0	0	0	0	0	0	0	0	0	0	0	2	2	2	16	2	No	2	No						1	2	2	No
533	2017-10-07T08:43:34.000+02:00	2017-10-07T08:47:25.000+02:00	2017-10-07	35	5	35082517050	2017-09-06	2017-08-25	12	7-59 days	1	2	66	64	Yes		1	0	0	0	1	0	0	0	0	0	0	0	0	0	2	2	2	16	2	No				1	1	Yes	1	1				1	1
526	2017-10-06T09:22:56.000+02:00	2017-10-06T10:13:40.000+02:00	2017-10-06	35	4	35082617047	2017-08-27	2017-08-26	1	0-6 days	2	2	55		No		2	1	0	0	0	0	0	0	0	0	0	0	0	0	2	2	2	16	2	No	1	Yes	1					1	1	1	Yes
532	2017-10-07T08:05:46.000+02:00	2017-10-07T08:43:34.000+02:00	2017-10-07	35	5	35082917051	2017-09-07	2017-08-29	9	7-59 days	2	2	64	62	Yes		1	0	0	0	0	0	0	0	0	0	0	0	0	0	2	2	2	16	2	No				1	1	Yes	1	1				1	1
218	2017-08-16T09:46:58.000+02:00	2017-08-16T10:13:51.000+02:00	2017-08-16	38	1	38020317001	2017-03-22	2017-03-02	20	7-59 days	1	2	55		No		2	0	0	0	1	0	0	0	0	0	0	0	0	0	2	2	2	16	2	No				2	1	Yes	1	1				1	1
219	2017-08-16T10:13:54.000+02:00	2017-08-16T10:46:15.000+02:00	2017-08-16	38	1	38030617002	2017-03-31	2017-03-11	21	7-59 days	1	2	67	66	Yes		1	0	0	0	0	0	0	0	0	0	0	0	0	0	2	2	2	16	2	No				1	1	Yes	1	1				1	1
220	2017-08-16T10:46:18.000+02:00	2017-08-16T10:51:07.000+02:00	2017-08-16	38	2	38050817003	2017-06-07	2017-05-08	30	7-59 days	2	1	58		No		2	1	0	0	0	0	0	0	0	0	0	0	0	0	2	2	2	16	2	No				2	1	Yes	1	1				1	1
222	2017-08-15T22:58:08.000+02:00	2017-08-16T13:46:42.000+02:00	2017-08-15	38	1	38051317005	2017-06-16	2017-05-13	34	7-59 days	1	1	34		No		2	0	0	0	0	0	0	0	0	0	0	0	0	0	2	2	2	16	2	No				2	2	No	2	1				2	2
221	2017-08-16T10:51:10.000+02:00	2017-08-16T11:47:40.000+02:00	2017-08-16	38	2	38052517004	2017-06-22	2017-05-25	28	7-59 days	2	2	54		No		2	1	0	0	0	0	0	0	0	0	0	0	0	0	2	2	2	16	2	No				2	1	Yes	1	1				1	1
206	2017-08-15T21:23:47.000+02:00	2017-08-15T21:43:15.000+02:00	2017-08-15	38	2	38060417007	2017-07-17	2017-06-04	43	7-59 days	2	2	69	60	Yes		1	1	0	0	0	0	0	0	0	0	0	0	0	0	2	2	2	16	2	No				2	1	Yes	1	1				1	1
223	2017-08-16T13:46:42.000+02:00	2017-08-16T13:56:54.000+02:00	2017-08-16	38	2	38061017006	2017-07-03	2017-06-10	23	7-59 days	2	2	58		No		2	0	0	0	0	0	0	0	0	0	0	0	0	0	2	2	2	16	2	No				2	2	No	2	1				2	2
205	2017-08-15T21:04:54.000+02:00	2017-08-15T21:23:46.000+02:00	2017-08-15	38	1	38061817008	2017-07-19	2017-06-18	31	7-59 days	2	2	67		No		1	0	0	0	0	0	0	0	0	0	0	0	0	0	2	2	2	16	2	No				1	1	Yes	1	1				1	1
435	2017-09-04T08:42:01.000-07:00	2017-10-12T15:21:30.000+02:00	2017-09-04	38	2	38061817010	2017-08-07	2017-06-18	50	7-59 days	2	1	56		No		2	1	0	0	0	0	0	0	0	0	0	0	0	0	2	2	2	16	2	No				2	1	Yes	1	1				1	1
561	2017-10-17T08:49:48.000+02:00	2017-10-17T08:54:07.000+02:00	2017-10-17	38	1	38062017011	2017-08-09	2017-06-20	50	7-59 days	2	2	68	68	Yes		1	0	0	0	1	0	0	0	0	0	0	0	0	0	2	2	2	16	2	No				2	1	Yes	1	1				1	1
207	2017-08-15T21:40:33.000+02:00	2017-08-15T22:30:55.000+02:00	2017-08-15	38	1	38063017006	2017-07-12	2017-06-30	12	7-59 days	1	2	54		No		2	1	0	0	0	0	0	0	0	0	0	0	0	0	2	2	2	16	2	No				2	1	Yes	1	1				1	1
188	2017-08-15T22:30:56.000+02:00	2017-08-15T22:44:47.000+02:00	2017-08-15	38	1	38070517013	2017-08-14	2017-07-05	40	7-59 days	1	2	48		No		2	0	0	0	0	0	0	0	0	0	0	0	0	0	2	2	2	16	2	No				2	2	No	2	1				2	2
459	2017-09-10T11:17:59.000+02:00	2017-09-10T11:25:36.000+02:00	2017-09-10	38	1	38070517025	2017-08-24	2017-07-05	50	7-59 days	2	2	70	70	Yes		1	0	0	0	1	0	0	0	0	0	0	0	0	0	2	2	2	16	2	No				2	1	Yes	1	1				1	1
204	2017-08-15T20:58:43.000+02:00	2017-08-15T21:04:54.000+02:00	2017-08-15	38	2	38071417009	2017-07-21	2017-07-14	7	7-59 days	2	2	68		No		1	0	0	0	0	0	0	0	0	0	0	0	0	0	2	2	2	16	2	No				1	1	Yes	1	1				1	1
456	2017-09-10T11:06:39.000+02:00	2017-09-10T11:10:09.000+02:00	2017-09-10	38	2	38072117018	2017-08-16	2017-07-21	26	7-59 days	2	2	59		No		2	0	0	0	0	0	0	0	0	0	0	0	0	0	2	2	2	16	2	No				2	2	No	2	1				2	2
215	2017-08-16T09:14:11.000+02:00	2017-08-16T09:26:35.000+02:00	2017-08-16	38	2	38072317014	2017-08-09	2017-07-23	17	7-59 days	1	2	52		No		2	0	0	0	0	0	0	0	0	0	0	0	0	0	2	2	2	16	2	No				2	2	No	1	1				2	2
455	2017-09-10T11:01:23.000+02:00	2017-09-10T11:06:39.000+02:00	2017-09-10	38	2	38072317019	2017-08-18	2017-07-23	26	7-59 days	2	2	56		No		2	0	0	0	0	0	0	0	0	0	0	0	0	0	2	2	2	16	2	No				2	2	No	2	1				2	2
541	2017-10-06T22:27:25.000+02:00	2017-10-10T11:49:19.000+02:00	2017-10-06	38	1	38072517026	2017-08-28	2017-07-25	34	7-59 days	1	2	68	68	Yes		1	0	0	0	0	0	0	0	0	0	0	0	0	0	2	2	2	16	2	No				1	1	Yes	2	1				1	1
542	2017-10-06T23:03:59.000+02:00	2017-10-12T09:00:30.000+02:00	2017-10-06	38	2	38072517029	2017-08-29	2017-07-25	35	7-59 days	1	2	52		No		2	0	1	0	0	0	0	0	0	0	0	0	0	0	2	2	2	16	2	No				2	1	Yes	2	1				2	2
208	2017-08-15T22:53:41.000+02:00	2017-08-15T22:57:20.000+02:00	2017-08-15	38	2	38072617015	2017-08-09	2017-07-26	14	7-59 days	2	2	54		No		2	0	0	0	0	0	0	0	0	0	0	0	0	0	2	2	2	16	2	No				2	2	No	2	1				2	2
534	2017-10-06T10:27:55.000+02:00	2017-10-06T21:53:03.000+02:00	2017-10-06	38	2	38072817040	2017-09-08	2017-07-28	42	7-59 days	2	2	51		No		2	0	0	0	0	0	0	0	0	0	0	0	0	0	2	2	2	16	2	No				2	2	No	2	1				2	2
450	2017-09-10T10:41:07.000+02:00	2017-09-10T10:45:35.000+02:00	2017-09-10	38	2	38080817028	2017-08-29	2017-08-28	1	0-6 days	2	2	58		No		2	0	0	0	0	0	0	0	0	0	0	0	0	0	2	2	2	16	2	No	2	No						1	2	2	No
452	2017-09-10T10:48:54.000+02:00	2017-09-10T10:52:33.000+02:00	2017-09-10	38	2	38081017023	2017-08-23	2017-08-10	13	7-59 days	1	2	48		No		2	0	0	0	0	0	0	0	0	0	0	0	0	0	2	2	2	16	2	No				2	2	No	2	1				2	2
451	2017-09-10T10:45:36.000+02:00	2017-09-10T10:48:54.000+02:00	2017-09-10	38	2	38081317022	2017-08-23	2017-08-13	10	7-59 days	1	2	58		No		2	0	0	0	0	0	0	0	0	0	0	0	0	0	2	2	2	16	2	No				2	2	No	2	1				2	2
453	2017-09-10T10:52:33.000+02:00	2017-09-10T10:57:09.000+02:00	2017-09-10	38	2	38081317024	2017-08-23	2017-08-13	10	7-59 days	1	2	60	56	No	58	2	0	0	0	0	0	0	0	0	0	0	0	0	0	2	2	2	16	2	No				2	2	No	2	1				2	2
454	2017-09-10T10:57:10.000+02:00	2017-09-10T11:01:22.000+02:00	2017-09-10	38	2	38081517021	2017-08-22	2017-08-15	7	7-59 days	2	2	43		No		2	0	0	0	0	0	0	0	0	0	0	0	0	0	2	2	2	16	2	No				2	2	No	2	1				2	2
535	2017-10-06T21:53:03.000+02:00	2017-10-06T21:57:20.000+02:00	2017-10-06	38	2	38081517039	2017-09-08	2017-08-15	24	7-59 days	1	2	52		No		2	0	0	0	0	0	0	0	0	0	0	0	0	0	2	2	2	16	2	No				2	2	No	2	1				2	2
457	2017-09-10T11:10:10.000+02:00	2017-09-10T11:14:29.000+02:00	2017-09-10	38	2	38081717032	2017-08-31	2017-08-17	14	7-59 days	2	2	51		No		2	0	0	0	0	0	0	0	0	0	0	0	0	0	2	2	2	16	2	No				2	2	No	2	1				2	2
544	2017-10-07T00:15:20.000+02:00	2017-10-12T11:20:28.000+02:00	2017-10-07	38	2	38082017020	2017-08-21	2017-08-20	1	0-6 days	2	2	49		No		2	0	1	0	0	0	0	0	0	0	0	0	0	0	2	2	2	16	2	No	1	Yes	2					1	2	2	No
458	2017-09-10T11:14:30.000+02:00	2017-10-12T10:59:21.000+02:00	2017-09-10	38	2	38082017031	2017-08-30	2017-08-20	10	7-59 days	1	2	57		No		2	0	0	0	0	0	0	0	0	0	0	0	0	0	2	2	2	16	2	No				2	2	No	2	1				2	2
545	2017-10-07T00:56:44.000+02:00	2017-10-07T01:04:06.000+02:00	2017-10-07	38	1	38082417037	2017-09-06	2017-08-24	13	7-59 days	2	2	78	78	Yes		1	0	0	0	0	0	0	0	0	0	0	0	0	0	2	2	2	16	2	No				1	1	Yes	1	1				1	1
543	2017-10-06T23:44:38.000+02:00	2017-10-07T00:15:19.000+02:00	2017-10-06	38	1	38082617033	2017-09-04	2017-08-26	9	7-59 days	1	2	59		No		2	1	0	0	0	0	0	0	0	0	0	0	0	0	2	2	2	16	2	No				2	1	Yes	1	1				1	1
536	2017-10-06T21:57:21.000+02:00	2017-10-06T22:05:30.000+02:00	2017-10-06	38	2	38082717035	2017-09-04	2017-08-27	8	7-59 days	1	2	60	56	No	58	2	0	0	0	0	0	0	0	0	0	0	0	0	0	2	2	2	16	2	No				2	2	No	2	1				2	2
449	2017-09-09T12:52:24.000+02:00	2017-09-10T10:41:07.000+02:00	2017-09-09	38	2	38082817027	2017-08-29	2017-07-28	32	7-59 days	1	2	50		No		2	0	0	0	0	0	0	0	0	0	0	0	0	0	2	2	2	16	2	No				2	2	No	2	1				2	2
537	2017-10-06T22:05:31.000+02:00	2017-10-06T22:10:45.000+02:00	2017-10-06	38	2	38082817034	2017-09-04	2017-08-28	7	7-59 days	2	2	54		No		2	0	0	0	0	0	0	0	0	0	0	0	0	0	2	2	2	16	2	No				2	2	No	2	1				2	2
539	2017-10-06T22:16:11.000+02:00	2017-10-06T22:19:56.000+02:00	2017-10-06	38	2	38083117032	2017-09-01	2017-08-31	1	0-6 days	2	2	56		No		2	0	0	0	0	0	0	0	0	0	0	0	0	0	2	2	2	16	2	No	2	No						1	2	2	No
540	2017-10-06T22:19:57.000+02:00	2017-10-10T11:43:50.000+02:00	2017-10-06	38	2	38090117039	2017-09-08	2017-09-01	7	7-59 days	2	2	61	60	Yes		1	1	0	0	0	0	0	0	0	0	0	0	0	0	2	2	2	16	2	No				2	1	Yes	1	1				1	1
538	2017-10-06T22:10:45.000+02:00	2017-10-06T22:16:11.000+02:00	2017-10-06	38	2	38090217036	2017-09-04	2017-09-02	2	0-6 days	1	2	51		No		2	0	0	0	0	0	0	0	0	0	0	0	0	0	2	2	2	16	2	No	2	No						1	2	2	No
[truncated: 455 more columns]
